# Supplementary material for: Causal relationship between genetically predicted depression and cancer risk: a two-sample bi-directional mendelian randomization
Source: BMC Cancer. 2022 Mar 31;22:353. doi: 10.1186/s12885-022-09457-9 (PMC8973550; doi:10.1186/s12885-022-09457-9)
Supplement: Supplementary file 2 — Additional file 2. [file 12885_2022_9457_MOESM2_ESM.xlsx]

## Sheet: Tables
SUPPLEMENTARY TABLES
Table S1: Summary of data source of different Traits
Table S2: SNPs adopted as genetic instruments in mendelian randomization analysis of depression on different types of cancer
Table S3: Estimates of causal effect of depression on different types of cancer
Table S4: MR-Egger and MR-PRESSO analysis of horizontal pleiotropy in mendelian randomization analysis of depression on different types of cancer
Table S5: Leave-one-out analysis of mendelian randomization analysis of depression on different types of cancer
Table S6: MR Steiger analysis in mendelian randomization analysis of depression on different types of cancer
Table S7: Power of mendelian randomization analysis of depression on different types of cancer
Table S8: SNPs adopted as genetic instruments in mendelian randomization analysis of different types of cancer on depression
Table S9: Estimates of causal effect of different types of cancer on depression
Table S10: MR-Egger and MR-PRESSO analysis of horizontal pleiotropy in mendelian randomization analysis of different type of cancer on depression
Table S11: Leave-one-out analysis of mendelian randomization analysis of different types of cancer on depression
Table S12: MR Steiger analysis in mendelian randomization analysis of different types of cancer on depression
Table S13: Power and F-statistics of mendelian randomization analysis of different types of cancer on depression
Article title: Causal relationship between genetically predicted depression and cancer risk: a two-sample bi-directional mendelian randomization
Journal name: Journal of Cancer Research and Clinical Oncology
Corresponding author:
Jun Ma, Department of Radiation Oncology, Sun Yat-sen University Cancer Center, State Key Laboratory of Oncology in South China, Collaborative Innovation Center of Cancer Medicine, 651 Dongfeng Road East, Guangzhou 510060, P. R. China.
E-mail: majun2@mail.sysu.edu.cn

## Sheet: Table S1
Table S1: Summary of data source of different Traits
Traits	Consortium	Number of SNPs	Number of cases	Number of controls	Sample size	Population	Year	Pubmed ID	Sexes
Depression	23andMe, PGC and UK Biobank	8098588	246363	561190	807553	European	2019	30718901	Males and Females
Depression	PGC and UK Biobank	21144579	170756	329443	500199	European	2019	30718901	Males and Females
Breast cancer	BCAC	10680257	122977	105974	228951	European	2017	29059683	Females
ER+ Breast cancer	BCAC	10680257	69501	105974	175475	European	2017	29059683	Females
ER- Breast cancer	BCAC	10680257	21468	105974	127442	European	2017	29059683	Females
Ovarian cancer	OCAC	11403952	25509	40941	66450	European	2017	28346442	Females
High grade serous ovarian cancer	OCAC	11403952	13037	40941	53978	European	2017	28346442	Females
Low grade serous ovarian cancer	OCAC	11403952	1012	40941	41953	European	2017	28346442	Females
Invasive mucinous ovarian cancer	OCAC	11403952	1417	40941	42358	European	2017	28346442	Females
Clear cell ovarian cancer	OCAC	11403952	1366	40941	42307	European	2017	28346442	Females
Endometrioid ovarian cancer	OCAC	11403952	2810	40941	43751	European	2017	28346442	Females
High grade and low grade serous ovarian cancer	OCAC	11403952	14049	40941	54990	European	2017	28346442	Females
Serous ovarian cancer: low grade and low malignant potential	OCAC	11403952	2966	40941	43907	European	2017	28346442	Females
Serous ovarian cancer: low malignant potential	OCAC	11403952	1954	40941	42895	European	2017	28346442	Females
Mucinous ovarian cancer: invasive and low malignant potential	OCAC	11403952	2566	40941	43507	European	2017	28346442	Females
Lung cancer	ILCCO	8945893	11348	15861	27209	European	2014	24880342	Males and Females
Lung adenocarcinoma	ILCCO	8881354	3442	14894	18336	European	2014	24880342	Males and Females
Squamous cell lung cancer	ILCCO	8893750	3275	15038	18313	European	2014	24880342	Males and Females
Glioma	GliomaScan	309636	1856	4955	6811	European	2013	22886559	Males and Females
Pancreatic cancer	PanScan1	521863	1896	1939	3835	European	2009	19648918	Males and Females
Colorectal cancer	FinnGen	16152119	843	95656	96499	European	2020	www.finbb.fi	Males and Females
Colon adenocarcinoma	FinnGen	16152119	462	96037	96499	European	2020	www.finbb.fi	Males and Females
Follicular lymphoma	FinnGen	16152119	155	96344	96499	European	2020	www.finbb.fi	Males and Females
Non-follicular lymphoma	FinnGen	16152119	344	96155	96499	European	2020	www.finbb.fi	Males and Females
Other and unspecified types of non-Hodgkin lymphoma	FinnGen	16152119	155	96344	96499	European	2020	www.finbb.fi	Males and Females
Malignant neoplasm of bladder	FinnGen	16152119	366	96133	96499	European	2020	www.finbb.fi	Males and Females
Malignant neoplasm of thyroid gland	FinnGen	16152119	321	96178	96499	European	2020	www.finbb.fi	Males and Females
Malignant neoplasm of kidney, except renal pelvis	FinnGen	16152119	301	96198	96499	European	2020	www.finbb.fi	Males and Females
PGC: Psychiatric Genomics Consortium; BCAC: Breast Cancer Association Consortium; OCAC: Ovarian Cancer Association Consortium; ILCCO: International Lung Cancer Consortium; GliomaScan: Cohort-Based Genome-Wide Association Study of Glioma; PanScan1: Pancreatic Cancer Cohort Consortium.

## Sheet: Table S2
Table S2: SNPs adopted as genetic instruments in mendelian randomization analysis of depression on different types of cancer
SNP	effect allele of exposure	other allele of exposure	effect allele of outcome	other allele of outcome	exposure	outcome	effect allele frequency of exposure	beta of exposure	standard error of exposure	P value of exposure	effect allele frequency of outcome	beta of outcome	standard error of outcome	P-value of outcome	sample size of exposure	sample size of outcome	units of beta	chr	pos	palindromic	R2 of exposure	R2 of outcome	Correct steiger direction
rs1002656	T	C	T	C	Depression	Breast cancer	0.7076	-0.0248	0.0047	1.554e-07	0.6888	-0.012	0.0076	0.116	500199	228951	logOR	1	37192741	FALSE	3.86788e-05	9.38237e-06	TRUE
rs10061069	C	G	C	G	Depression	Breast cancer	0.2222	-0.028	0.0052	6.517e-08	0.206	-0.002	0.0078	0.7982	500199	228951	logOR	5	93071630	TRUE	4.11843e-05	1.9887e-07	TRUE
rs10149470	A	G	A	G	Depression	Breast cancer	0.4869	-0.0266	0.0043	7.439e-10	0.493	-0.0114	0.0062	0.0681303	500199	228951	logOR	14	104017953	FALSE	5.37283e-05	9.87374e-06	TRUE
rs1021363	A	G	A	G	Depression	Breast cancer	0.3566	0.03	0.0045	2.287e-11	0.3444	0.0044	0.0065	0.4968	500199	228951	logOR	10	106610839	FALSE	6.27623e-05	1.3287e-06	TRUE
rs1045430	T	G	T	G	Depression	Breast cancer	0.4806	-0.0257	0.0043	2.208e-09	0.4784	-0.0018	0.0063	0.7804	500199	228951	logOR	14	75130235	FALSE	5.01132e-05	2.45751e-07	TRUE
rs10789214	T	C	T	C	Depression	Breast cancer	0.5629	0.025	0.0044	9.04e-09	0.5699	0.0128	0.0063	0.0417004	500199	228951	logOR	1	67146817	FALSE	4.67405e-05	1.22069e-05	TRUE
rs10817969	T	G	T	G	Depression	Breast cancer	0.7194	0.028	0.0048	4.711e-09	0.7169	0.0039	0.0071	0.576901	500199	228951	logOR	9	119731045	FALSE	4.81033e-05	9.38315e-07	TRUE
rs10890020	A	G	A	G	Depression	Breast cancer	0.519	-0.0277	0.0043	1.379e-10	0.5042	-0.0024	0.0064	0.710799	500199	228951	logOR	1	73668836	FALSE	5.82195e-05	4.37676e-07	TRUE
rs10913112	T	C	T	C	Depression	Breast cancer	0.378	-0.0262	0.0045	4.525e-09	0.3693	-0.0052	0.0065	0.4197	500199	228951	logOR	1	175913828	FALSE	4.90552e-05	1.91439e-06	TRUE
rs1095626	T	C	T	C	Depression	Breast cancer	0.5828	-0.0236	0.0044	6.151e-08	0.5722	-0.0171	0.0063	0.00654606	500199	228951	logOR	3	157977962	FALSE	4.11615e-05	2.17567e-05	TRUE
rs11135349	A	C	A	C	Depression	Breast cancer	0.4674	-0.029	0.0043	1.644e-11	0.4564	0.0063	0.0065	0.3323	500199	228951	logOR	5	164523472	FALSE	6.36326e-05	2.99314e-06	TRUE
rs113188507	A	G	A	G	Depression	Breast cancer	0.2888	0.0163	0.0047	0.0005984	0.2786	-0.0055	0.0075	0.4604	500199	228951	logOR	1	80809636	FALSE	1.65874e-05	1.84801e-06	TRUE
rs1152578	T	C	T	C	Depression	Breast cancer	0.4395	-0.019	0.0043	1.187e-05	0.4368	-0.0035	0.0063	0.5772	500199	228951	logOR	14	64697037	FALSE	2.70303e-05	9.16015e-07	TRUE
rs11579246	A	G	A	G	Depression	Breast cancer	0.9086	0.0491	0.0075	6.004e-11	0.8968	-0.0015	0.0102	0.8859	500199	228951	logOR	1	50559162	FALSE	6.08523e-05	6.32964e-08	TRUE
rs1226412	T	C	T	C	Depression	Breast cancer	0.7947	0.0215	0.0053	5.621e-05	0.7914	-0.0003	0.0078	0.9723	500199	228951	logOR	2	157111313	FALSE	2.29235e-05	4.51621e-09	TRUE
rs12624433	A	G	A	G	Depression	Breast cancer	0.254	0.0313	0.005	2.836e-10	0.2615	-0.0126	0.0073	0.0824594	500199	228951	logOR	20	44680853	FALSE	5.64233e-05	9.31925e-06	TRUE
rs12923444	A	C	A	C	Depression	Breast cancer	0.5611	-0.0231	0.0043	9.316e-08	0.5691	0.0029	0.0064	0.6579	500199	228951	logOR	16	21639710	FALSE	3.99424e-05	6.26877e-07	TRUE
rs12966052	C	G	C	G	Depression	Breast cancer	0.1817	-0.0341	0.0056	9.713e-10	0.1821	-0.0078	0.008	0.3336	500199	228951	logOR	18	52751639	TRUE	5.25503e-05	2.75435e-06	TRUE
rs12967143	C	G	C	G	Depression	Breast cancer	0.7012	-0.0345	0.0047	2.527e-13	0.7023	-0.0036	0.0068	0.5989	500199	228951	logOR	18	53099012	TRUE	7.57965e-05	8.23621e-07	TRUE
rs12967855	A	G	A	G	Depression	Breast cancer	0.3303	0.0294	0.0046	1.501e-10	0.3305	0.0059	0.0069	0.3965	500199	228951	logOR	18	35138245	FALSE	5.81139e-05	2.34124e-06	TRUE
rs13084037	A	G	A	G	Depression	Breast cancer	0.7743	-0.0291	0.0052	1.719e-08	0.7682	-0.0165	0.0075	0.0276198	500199	228951	logOR	3	49214066	FALSE	4.4981e-05	1.47357e-05	TRUE
rs1343605	A	C	A	C	Depression	Breast cancer	0.3821	0.024	0.0045	7.184e-08	0.3823	-0.0177	0.0066	0.00759207	500199	228951	logOR	13	53647048	FALSE	4.13353e-05	2.24874e-05	TRUE
rs1354115	A	C	A	C	Depression	Breast cancer	0.6293	0.0153	0.0045	0.0005909	0.6283	0.0019	0.007	0.7822	500199	228951	logOR	9	2983774	FALSE	1.65988e-05	2.56264e-07	TRUE
rs1409379	T	C	T	C	Depression	Breast cancer	0.7638	0.0306	0.0051	1.406e-09	0.7562	0.0169	0.0075	0.0239299	500199	228951	logOR	13	31907741	FALSE	5.13454e-05	1.60051e-05	TRUE
rs141954845	A	G	A	G	Depression	Breast cancer	0.3957	0.0247	0.0045	2.965e-08	0.3982	-0.0032	0.0065	0.6175	500199	228951	logOR	3	61192911	FALSE	4.4342e-05	7.4589e-07	TRUE
rs143186028	T	G	T	G	Depression	Breast cancer	0.1797	0.0234	0.0056	3.421e-05	0.1781	0.0237	0.0082	0.00380899	500199	228951	logOR	20	39997404	FALSE	2.45337e-05	2.49914e-05	FALSE
rs1448938	A	G	A	G	Depression	Breast cancer	0.4199	0.0176	0.0043	4.788e-05	0.4262	0.0011	0.0067	0.8733	500199	228951	logOR	11	30892824	FALSE	2.29343e-05	8.99458e-08	TRUE
rs1466887	T	C	T	C	Depression	Breast cancer	0.5485	-0.0211	0.0044	1.367e-06	0.5552	0.01	0.0063	0.1144	500199	228951	logOR	1	37709328	FALSE	3.35125e-05	7.50641e-06	TRUE
rs1568452	T	C	T	C	Depression	Breast cancer	0.3811	0.0213	0.0044	1.508e-06	0.3849	-0.0117	0.0063	0.0653702	500199	228951	logOR	2	58012833	FALSE	3.25257e-05	9.85105e-06	TRUE
rs16887442	T	C	T	C	Depression	Breast cancer	0.428	0.0159	0.0044	0.0002622	0.4328	0.013	0.0062	0.0371501	500199	228951	logOR	7	82936909	FALSE	1.88125e-05	1.26103e-05	TRUE
rs169235	A	G	A	G	Depression	Breast cancer	0.7529	-0.0231	0.005	3.632e-06	0.7535	0.0082	0.0072	0.2515	500199	228951	logOR	1	181740924	FALSE	3.01747e-05	3.79619e-06	TRUE
rs17641524	T	C	T	C	Depression	Breast cancer	0.2101	-0.03	0.0053	1.502e-08	0.1922	0.002	0.0081	0.8085	500199	228951	logOR	1	197704717	FALSE	4.53986e-05	1.88772e-07	TRUE
rs1890946	T	C	T	C	Depression	Breast cancer	0.4702	-0.0282	0.0043	5.888e-11	0.4665	-0.0033	0.0062	0.5962	500199	228951	logOR	1	52342427	FALSE	6.02127e-05	8.23825e-07	TRUE
rs1956373	T	G	T	G	Depression	Breast cancer	0.7486	-0.021	0.005	2.346e-05	0.7494	-0.0007	0.0075	0.9212	500199	228951	logOR	14	60141822	FALSE	2.52269e-05	2.79713e-08	TRUE
rs1982277	T	C	T	C	Depression	Breast cancer	0.7573	0.0296	0.0051	5.352e-09	0.7639	-0.0005	0.0076	0.9514	500199	228951	logOR	9	11513019	FALSE	4.89465e-05	1.37055e-08	TRUE
rs198457	T	C	T	C	Depression	Breast cancer	0.1886	-0.0315	0.0056	1.9e-08	0.1825	-0.004	0.0084	0.6316	500199	228951	logOR	11	61471678	FALSE	4.61529e-05	7.25591e-07	TRUE
rs200949	A	G	A	G	Depression	Breast cancer	0.8681	0.0538	0.0064	3.607e-17	0.8808	0.0403	0.0102	7.36292e-05	500199	228951	logOR	6	27835435	FALSE	0.00010073	5.18278e-05	TRUE
rs2043539	A	G	A	G	Depression	Breast cancer	0.4179	0.0299	0.0043	5.423e-12	0.4118	-0.0002	0.0063	0.9763	500199	228951	logOR	7	12253880	FALSE	6.61006e-05	2.94505e-09	TRUE
rs2187490	T	G	T	G	Depression	Breast cancer	0.9081	-0.0383	0.0074	2.574e-07	0.9179	-0.0288	0.0114	0.01181	500199	228951	logOR	11	118713180	FALSE	3.72094e-05	1.89993e-05	TRUE
rs2509805	T	C	T	C	Depression	Breast cancer	0.3241	0.0239	0.0046	2.404e-07	0.3151	0.0154	0.0069	0.0254501	500199	228951	logOR	11	57650796	FALSE	3.80331e-05	1.55572e-05	TRUE
rs2568958	A	G	A	G	Depression	Breast cancer	0.6042	0.0382	0.0044	2.902e-18	0.6176	-0.0188	0.0064	0.003059	500199	228951	logOR	1	72765116	FALSE	0.000106062	2.53718e-05	TRUE
rs2670139	T	C	T	C	Depression	Breast cancer	0.7649	-0.0256	0.0051	4.223e-07	0.7385	-0.0194	0.0071	0.00662293	500199	228951	logOR	9	126634255	FALSE	3.58215e-05	2.20921e-05	TRUE
rs301799	T	C	T	C	Depression	Breast cancer	0.5792	-0.023	0.0044	1.209e-07	0.565	-0.0081	0.0065	0.2152	500199	228951	logOR	1	8489302	FALSE	3.9189e-05	4.90148e-06	TRUE
rs30266	A	G	A	G	Depression	Breast cancer	0.3271	0.0366	0.0046	1.428e-15	0.3273	0.0077	0.0066	0.2463	500199	228951	logOR	5	103972357	FALSE	8.9614e-05	3.96797e-06	TRUE
rs3099439	T	C	T	C	Depression	Breast cancer	0.5351	-0.0241	0.0043	2.777e-08	0.531	-0.0042	0.0062	0.4984	500199	228951	logOR	5	87545318	FALSE	4.39168e-05	1.33532e-06	TRUE
rs33431	T	C	T	C	Depression	Breast cancer	0.6149	0.0158	0.0044	0.0003675	0.6174	0.0036	0.0068	0.6	500199	228951	logOR	19	30939989	FALSE	1.79683e-05	9.30546e-07	TRUE
rs34488670	T	C	T	C	Depression	Breast cancer	0.7885	-0.027	0.0053	2.633e-07	0.785	-0.0062	0.0075	0.4101	500199	228951	logOR	15	47684936	FALSE	3.69526e-05	1.97202e-06	TRUE
rs34653192	C	G	C	G	Depression	Breast cancer	0.3225	-0.0223	0.0047	1.628e-06	0.3084	-0.0105	0.0074	0.1571	500199	228951	logOR	9	31124452	TRUE	3.3026e-05	7.1477e-06	TRUE
rs34937911	T	C	T	C	Depression	Breast cancer	0.8835	0.0267	0.0068	8.185e-05	0.8845	0.0057	0.0103	0.5779	500199	228951	logOR	4	42110353	FALSE	2.23032e-05	1.00891e-06	TRUE
rs35553410	T	C	T	C	Depression	Breast cancer	0.7451	-0.0249	0.0049	4.706e-07	0.7545	-0.0013	0.0074	0.8578	500199	228951	logOR	4	131237381	FALSE	3.57923e-05	9.51522e-08	TRUE
rs3793577	A	G	A	G	Depression	Breast cancer	0.4648	-0.0234	0.0043	6.787e-08	0.4733	-0.0046	0.0069	0.5042	500199	228951	logOR	9	23737627	FALSE	4.14016e-05	1.60338e-06	TRUE
rs3823624	T	C	T	C	Depression	Breast cancer	0.8152	0.03	0.0056	7.178e-08	0.7961	0.0076	0.0078	0.328	500199	228951	logOR	7	2110346	FALSE	4.12109e-05	2.84992e-06	TRUE
rs4346585	T	C	T	C	Depression	Breast cancer	0.6938	-0.0248	0.0047	1.414e-07	0.6828	0.0146	0.0067	0.0288197	500199	228951	logOR	3	44736493	FALSE	3.97143e-05	1.40329e-05	TRUE
rs45510091	A	G	A	G	Depression	Breast cancer	0.9459	0.0331	0.0095	0.0004759	0.9466	-0.0066	0.0144	0.647	500199	228951	logOR	4	123186393	FALSE	1.70417e-05	6.69294e-07	TRUE
rs4772087	T	C	T	C	Depression	Breast cancer	0.3766	0.0213	0.0045	1.739e-06	0.3683	-0.0122	0.0065	0.0622702	500199	228951	logOR	13	99115041	FALSE	3.23753e-05	1.05257e-05	TRUE
rs56887639	A	G	A	G	Depression	Breast cancer	0.734	-0.0264	0.0049	6.656e-08	0.7217	0.0038	0.0071	0.5952	500199	228951	logOR	16	13755530	FALSE	4.13608e-05	8.81573e-07	TRUE
rs57344483	A	G	A	G	Depression	Breast cancer	0.9257	-0.038	0.0082	3.533e-06	0.9163	-0.0123	0.0119	0.3001	500199	228951	logOR	11	127022560	FALSE	3.0188e-05	3.5269e-06	TRUE
rs58104186	A	G	A	G	Depression	Breast cancer	0.4668	0.0237	0.0043	4.706e-08	0.4679	-0.0071	0.0063	0.2552	500199	228951	logOR	7	109099919	FALSE	4.24933e-05	3.8149e-06	TRUE
rs58621819	A	T	A	T	Depression	Breast cancer	0.7869	-0.0277	0.0053	1.876e-07	0.8015	-0.0191	0.008	0.0172401	500199	228951	logOR	11	65314830	TRUE	3.91081e-05	1.76419e-05	TRUE
rs59283172	A	G	A	G	Depression	Breast cancer	0.1081	-0.039	0.007	2.409e-08	0.1027	0.0114	0.0103	0.269	500199	228951	logOR	9	25232978	FALSE	4.45731e-05	3.6403e-06	TRUE
rs5995992	T	C	T	C	Depression	Breast cancer	0.7148	-0.0213	0.0048	8.282e-06	0.7248	-0.0014	0.0069	0.8422	500199	228951	logOR	22	41487218	FALSE	2.81127e-05	1.18835e-07	TRUE
rs60157091	T	C	T	C	Depression	Breast cancer	0.5126	0.0215	0.0043	6.408e-07	0.5204	0.001	0.0067	0.8862	500199	228951	logOR	5	61509655	FALSE	3.51032e-05	7.58644e-08	TRUE
rs61902811	A	G	A	G	Depression	Breast cancer	0.3678	-0.0277	0.0044	5.001e-10	0.3605	-0.0048	0.0067	0.4708	500199	228951	logOR	11	113370758	FALSE	5.4228e-05	1.61454e-06	TRUE
rs61990288	A	G	A	G	Depression	Breast cancer	0.5102	-0.0295	0.0043	6.912e-12	0.5023	0.0013	0.0063	0.8344	500199	228951	logOR	14	42074726	FALSE	6.60992e-05	1.28422e-07	TRUE
rs62091461	T	C	T	C	Depression	Breast cancer	0.2326	-0.028	0.0051	3.978e-08	0.2387	-0.0041	0.0078	0.6027	500199	228951	logOR	18	52488672	FALSE	4.25354e-05	9.28532e-07	TRUE
rs62188629	A	G	A	G	Depression	Breast cancer	0.312	0.0262	0.0047	1.854e-08	0.327	-0.0068	0.0068	0.3163	500199	228951	logOR	2	208044470	FALSE	4.47866e-05	3.09315e-06	TRUE
rs67436663	C	G	C	G	Depression	Breast cancer	0.2378	-0.0258	0.0052	5.316e-07	0.2475	-0.0019	0.0073	0.7966	500199	228951	logOR	8	71347626	TRUE	3.66713e-05	2.04367e-07	TRUE
rs6783233	T	C	T	C	Depression	Breast cancer	0.285	0.0295	0.0048	7.067e-10	0.2773	0.0012	0.007	0.8661	500199	228951	logOR	3	117509984	FALSE	5.39005e-05	8.77186e-08	TRUE
rs7030813	T	C	T	C	Depression	Breast cancer	0.3756	0.0247	0.0045	3.453e-08	0.386	-0.0152	0.007	0.0285299	500199	228951	logOR	9	36999369	FALSE	4.34896e-05	1.6644e-05	TRUE
rs7117514	A	G	A	G	Depression	Breast cancer	0.5366	-0.02	0.0043	3.627e-06	0.5412	-0.0094	0.0064	0.1432	500199	228951	logOR	11	70544937	FALSE	3.02326e-05	6.66892e-06	TRUE
rs7193263	A	G	A	G	Depression	Breast cancer	0.6754	-0.0208	0.0046	7.125e-06	0.6602	-0.0027	0.0069	0.6962	500199	228951	logOR	16	6315880	FALSE	2.883e-05	4.97105e-07	TRUE
rs7198928	T	C	T	C	Depression	Breast cancer	0.6157	0.0188	0.0045	2.446e-05	0.6172	-0.0004	0.0065	0.948	500199	228951	logOR	16	7666402	FALSE	2.54194e-05	1.14905e-08	TRUE
rs7200826	T	C	T	C	Depression	Breast cancer	0.2568	0.0268	0.0049	5.488e-08	0.2534	-0.0008	0.0075	0.9117	500199	228951	logOR	16	13066833	FALSE	4.16652e-05	3.68041e-08	TRUE
rs7227069	A	G	A	G	Depression	Breast cancer	0.4317	0.0254	0.0043	4.635e-09	0.4414	0.0021	0.0062	0.7373	500199	228951	logOR	18	50731802	FALSE	4.81092e-05	3.30517e-07	TRUE
rs7241572	A	G	A	G	Depression	Breast cancer	0.2047	0.0323	0.0054	2.433e-09	0.1869	-0.0067	0.0089	0.4472	500199	228951	logOR	18	77580712	FALSE	5.16242e-05	2.07359e-06	TRUE
rs725616	T	C	T	C	Depression	Breast cancer	0.3623	0.0204	0.0045	5.101e-06	0.3615	0.0016	0.0065	0.8072	500199	228951	logOR	6	147950422	FALSE	2.9225e-05	1.7961e-07	TRUE
rs72710803	A	C	A	C	Depression	Breast cancer	0.9121	-0.037	0.0076	1.092e-06	0.9156	-0.0052	0.0113	0.644899	500199	228951	logOR	1	177428018	FALSE	3.33612e-05	6.3515e-07	TRUE
rs75581564	A	G	A	G	Depression	Breast cancer	0.1183	0.0238	0.0066	0.0003436	0.11	0.0038	0.0101	0.7045	500199	228951	logOR	17	27363750	FALSE	1.79586e-05	4.29706e-07	TRUE
rs7585722	T	C	T	C	Depression	Breast cancer	0.8468	-0.027	0.0059	5.329e-06	0.8498	0.0038	0.009	0.6736	500199	228951	logOR	2	86819128	FALSE	2.87459e-05	5.60241e-07	TRUE
rs7624336	T	G	T	G	Depression	Breast cancer	0.2109	0.0258	0.0053	1.046e-06	0.1961	0.0169	0.0081	0.0370502	500199	228951	logOR	3	53244151	FALSE	3.36709e-05	1.36857e-05	TRUE
rs7659414	A	C	A	C	Depression	Breast cancer	0.5779	-0.0182	0.0044	2.938e-05	0.5949	0.0005	0.0065	0.9439	500199	228951	logOR	4	177350956	FALSE	2.45596e-05	1.83133e-08	TRUE
rs7685686	A	G	A	G	Depression	Breast cancer	0.5772	0.0234	0.0045	2.072e-07	0.5692	0.0074	0.0063	0.2406	500199	228951	logOR	4	3207142	FALSE	4.0616e-05	4.08154e-06	TRUE
rs7758630	A	T	A	T	Depression	Breast cancer	0.4046	-0.0229	0.0044	1.824e-07	0.4002	0.0068	0.0064	0.2893	500199	228951	logOR	6	101387304	TRUE	3.83982e-05	3.37382e-06	TRUE
rs7807677	T	C	T	C	Depression	Breast cancer	0.5483	0.0274	0.0043	2.381e-10	0.5731	0.0023	0.0064	0.7226	500199	228951	logOR	7	117502574	FALSE	5.65154e-05	3.93399e-07	TRUE
rs7837935	T	G	T	G	Depression	Breast cancer	0.1558	-0.0287	0.0059	1.324e-06	0.1406	-0.0115	0.0091	0.2085	500199	228951	logOR	8	65562019	FALSE	3.29294e-05	4.85731e-06	TRUE
rs7932640	T	C	T	C	Depression	Breast cancer	0.447	0.0281	0.0044	9.815e-11	0.4374	-0.0032	0.0062	0.6069	500199	228951	logOR	11	88744425	FALSE	5.93254e-05	7.65949e-07	TRUE
rs8037355	T	C	T	C	Depression	Breast cancer	0.5515	-0.0177	0.0043	4.065e-05	0.5551	-0.006	0.0064	0.3476	500199	228951	logOR	15	37643831	FALSE	2.35541e-05	2.70244e-06	TRUE
rs913930	A	G	A	G	Depression	Breast cancer	0.6413	-0.0171	0.0045	0.0001566	0.6562	-0.0049	0.0068	0.4701	500199	228951	logOR	9	120484009	FALSE	2.04455e-05	1.64647e-06	TRUE
rs9363467	T	C	T	C	Depression	Breast cancer	0.5963	0.0239	0.0045	8.561e-08	0.6143	0.0119	0.0064	0.0602199	500199	228951	logOR	6	66565703	FALSE	4.17948e-05	1.01986e-05	TRUE
rs9545360	A	C	A	C	Depression	Breast cancer	0.1829	-0.0278	0.0056	7.859e-07	0.1761	0.012	0.0084	0.15	500199	228951	logOR	13	80826373	FALSE	3.51063e-05	6.35061e-06	TRUE
rs9592461	A	G	A	G	Depression	Breast cancer	0.4812	0.0179	0.0043	3.013e-05	0.4961	-0.0031	0.0063	0.6214	500199	228951	logOR	13	66941792	FALSE	2.43132e-05	7.30227e-07	TRUE
rs997934	T	C	T	C	Depression	Breast cancer	0.3788	0.0195	0.0044	1.156e-05	0.3838	-0.0068	0.0072	0.3437	500199	228951	logOR	10	1795194	FALSE	2.7197e-05	3.32403e-06	TRUE
rs1002656	T	C	T	C	Depression	ER+ Breast cancer	0.7076	-0.0248	0.0047	1.554e-07	0.6879	-0.0094	0.0091	0.3003	500199	175475	logOR	1	37192741	FALSE	3.86788e-05	5.76625e-06	TRUE
rs10061069	C	G	C	G	Depression	ER+ Breast cancer	0.2222	-0.028	0.0052	6.517e-08	0.2051	-0.0045	0.0093	0.6293	500199	175475	logOR	5	93071630	TRUE	4.11843e-05	1.00352e-06	TRUE
rs10149470	A	G	A	G	Depression	ER+ Breast cancer	0.4869	-0.0266	0.0043	7.439e-10	0.4932	-0.0125	0.0074	0.0925806	500199	175475	logOR	14	104017953	FALSE	5.37283e-05	1.18712e-05	TRUE
rs1021363	A	G	A	G	Depression	ER+ Breast cancer	0.3566	0.03	0.0045	2.287e-11	0.3432	0.001	0.0078	0.8992	500199	175475	logOR	10	106610839	FALSE	6.27623e-05	6.85176e-08	TRUE
rs1045430	T	G	T	G	Depression	ER+ Breast cancer	0.4806	-0.0257	0.0043	2.208e-09	0.4783	0.0023	0.0075	0.7634	500199	175475	logOR	14	75130235	FALSE	5.01132e-05	4.01234e-07	TRUE
rs10789214	T	C	T	C	Depression	ER+ Breast cancer	0.5629	0.025	0.0044	9.04e-09	0.5697	0.018	0.0075	0.01689	500199	175475	logOR	1	67146817	FALSE	4.67405e-05	2.4142e-05	TRUE
rs10817969	T	G	T	G	Depression	ER+ Breast cancer	0.7194	0.028	0.0048	4.711e-09	0.7169	-0.0012	0.0084	0.8882	500199	175475	logOR	9	119731045	FALSE	4.81033e-05	8.88347e-08	TRUE
rs10890020	A	G	A	G	Depression	ER+ Breast cancer	0.519	-0.0277	0.0043	1.379e-10	0.5033	0.0035	0.0076	0.6446	500199	175475	logOR	1	73668836	FALSE	5.82195e-05	9.30847e-07	TRUE
rs10913112	T	C	T	C	Depression	ER+ Breast cancer	0.378	-0.0262	0.0045	4.525e-09	0.3695	-0.0041	0.0078	0.6005	500199	175475	logOR	1	175913828	FALSE	4.90552e-05	1.19039e-06	TRUE
rs1095626	T	C	T	C	Depression	ER+ Breast cancer	0.5828	-0.0236	0.0044	6.151e-08	0.5717	-0.0193	0.0075	0.00999494	500199	175475	logOR	3	157977962	FALSE	4.11615e-05	2.7723e-05	TRUE
rs11135349	A	C	A	C	Depression	ER+ Breast cancer	0.4674	-0.029	0.0043	1.644e-11	0.4563	0.0058	0.0077	0.4494	500199	175475	logOR	5	164523472	FALSE	6.36326e-05	2.5368e-06	TRUE
rs113188507	A	G	A	G	Depression	ER+ Breast cancer	0.2888	0.0163	0.0047	0.0005984	0.2783	-0.0116	0.0089	0.1952	500199	175475	logOR	1	80809636	FALSE	1.65874e-05	8.21493e-06	TRUE
rs1152578	T	C	T	C	Depression	ER+ Breast cancer	0.4395	-0.019	0.0043	1.187e-05	0.4363	-0.0059	0.0075	0.4287	500199	175475	logOR	14	64697037	FALSE	2.70303e-05	2.6023e-06	TRUE
rs11579246	A	G	A	G	Depression	ER+ Breast cancer	0.9086	0.0491	0.0075	6.004e-11	0.8965	0.016	0.0122	0.1893	500199	175475	logOR	1	50559162	FALSE	6.08523e-05	7.2202e-06	TRUE
rs1226412	T	C	T	C	Depression	ER+ Breast cancer	0.7947	0.0215	0.0053	5.621e-05	0.7916	-0.0064	0.0093	0.4873	500199	175475	logOR	2	157111313	FALSE	2.29235e-05	2.05392e-06	TRUE
rs12624433	A	G	A	G	Depression	ER+ Breast cancer	0.254	0.0313	0.005	2.836e-10	0.2623	-0.019	0.0087	0.0277703	500199	175475	logOR	20	44680853	FALSE	5.64233e-05	2.12323e-05	TRUE
rs12923444	A	C	A	C	Depression	ER+ Breast cancer	0.5611	-0.0231	0.0043	9.316e-08	0.5697	0.0033	0.0077	0.6687	500199	175475	logOR	16	21639710	FALSE	3.99424e-05	8.11459e-07	TRUE
rs12966052	C	G	C	G	Depression	ER+ Breast cancer	0.1817	-0.0341	0.0056	9.713e-10	0.1818	-0.0046	0.0096	0.6323	500199	175475	logOR	18	52751639	TRUE	5.25503e-05	9.56732e-07	TRUE
rs12967143	C	G	C	G	Depression	ER+ Breast cancer	0.7012	-0.0345	0.0047	2.527e-13	0.7015	-0.0036	0.0082	0.6585	500199	175475	logOR	18	53099012	TRUE	7.57965e-05	8.24894e-07	TRUE
rs12967855	A	G	A	G	Depression	ER+ Breast cancer	0.3303	0.0294	0.0046	1.501e-10	0.3299	0.0062	0.0083	0.452101	500199	175475	logOR	18	35138245	FALSE	5.81139e-05	2.58301e-06	TRUE
rs13084037	A	G	A	G	Depression	ER+ Breast cancer	0.7743	-0.0291	0.0052	1.719e-08	0.7679	-0.0101	0.009	0.2608	500199	175475	logOR	3	49214066	FALSE	4.4981e-05	5.52639e-06	TRUE
rs1343605	A	C	A	C	Depression	ER+ Breast cancer	0.3821	0.024	0.0045	7.184e-08	0.3827	-0.0268	0.0079	0.000727194	500199	175475	logOR	13	53647048	FALSE	4.13353e-05	5.15731e-05	FALSE
rs1354115	A	C	A	C	Depression	ER+ Breast cancer	0.6293	0.0153	0.0045	0.0005909	0.6284	-0.0048	0.0084	0.564901	500199	175475	logOR	9	2983774	FALSE	1.65988e-05	1.63537e-06	TRUE
rs1409379	T	C	T	C	Depression	ER+ Breast cancer	0.7638	0.0306	0.0051	1.406e-09	0.7553	0.0224	0.0089	0.01224	500199	175475	logOR	13	31907741	FALSE	5.13454e-05	2.81876e-05	TRUE
rs141954845	A	G	A	G	Depression	ER+ Breast cancer	0.3957	0.0247	0.0045	2.965e-08	0.3979	-0.0016	0.0077	0.8326	500199	175475	logOR	3	61192911	FALSE	4.4342e-05	1.86425e-07	TRUE
rs143186028	T	G	T	G	Depression	ER+ Breast cancer	0.1797	0.0234	0.0056	3.421e-05	0.1785	0.0305	0.0097	0.001726	500199	175475	logOR	20	39997404	FALSE	2.45337e-05	4.14619e-05	FALSE
rs1448938	A	G	A	G	Depression	ER+ Breast cancer	0.4199	0.0176	0.0043	4.788e-05	0.4266	-0.0046	0.008	0.566601	500199	175475	logOR	11	30892824	FALSE	2.29343e-05	1.57331e-06	TRUE
rs1466887	T	C	T	C	Depression	ER+ Breast cancer	0.5485	-0.0211	0.0044	1.367e-06	0.5557	0.0052	0.0075	0.4857	500199	175475	logOR	1	37709328	FALSE	3.35125e-05	2.02929e-06	TRUE
rs1568452	T	C	T	C	Depression	ER+ Breast cancer	0.3811	0.0213	0.0044	1.508e-06	0.3849	-0.0132	0.0076	0.0798693	500199	175475	logOR	2	58012833	FALSE	3.25257e-05	1.25388e-05	TRUE
rs16887442	T	C	T	C	Depression	ER+ Breast cancer	0.428	0.0159	0.0044	0.0002622	0.4337	0.0089	0.0074	0.2337	500199	175475	logOR	7	82936909	FALSE	1.88125e-05	5.91337e-06	TRUE
rs169235	A	G	A	G	Depression	ER+ Breast cancer	0.7529	-0.0231	0.005	3.632e-06	0.7536	0.0078	0.0086	0.3641	500199	175475	logOR	1	181740924	FALSE	3.01747e-05	3.43393e-06	TRUE
rs17641524	T	C	T	C	Depression	ER+ Breast cancer	0.2101	-0.03	0.0053	1.502e-08	0.1914	0.001	0.0097	0.9161	500199	175475	logOR	1	197704717	FALSE	4.53986e-05	4.70432e-08	TRUE
rs1890946	T	C	T	C	Depression	ER+ Breast cancer	0.4702	-0.0282	0.0043	5.888e-11	0.467	-0.0063	0.0074	0.3911	500199	175475	logOR	1	52342427	FALSE	6.02127e-05	3.00293e-06	TRUE
rs1956373	T	G	T	G	Depression	ER+ Breast cancer	0.7486	-0.021	0.005	2.346e-05	0.7491	-0.0036	0.0089	0.6899	500199	175475	logOR	14	60141822	FALSE	2.52269e-05	7.404e-07	TRUE
rs1982277	T	C	T	C	Depression	ER+ Breast cancer	0.7573	0.0296	0.0051	5.352e-09	0.7646	-0.0047	0.0091	0.6041	500199	175475	logOR	9	11513019	FALSE	4.89465e-05	1.20853e-06	TRUE
rs198457	T	C	T	C	Depression	ER+ Breast cancer	0.1886	-0.0315	0.0056	1.9e-08	0.1817	-0.0115	0.01	0.2503	500199	175475	logOR	11	61471678	FALSE	4.61529e-05	5.97698e-06	TRUE
rs200949	A	G	A	G	Depression	ER+ Breast cancer	0.8681	0.0538	0.0064	3.607e-17	0.8823	0.046	0.0123	0.000193402	500199	175475	logOR	6	27835435	FALSE	0.00010073	6.67884e-05	TRUE
rs2043539	A	G	A	G	Depression	ER+ Breast cancer	0.4179	0.0299	0.0043	5.423e-12	0.4111	-0.0021	0.0075	0.777401	500199	175475	logOR	7	12253880	FALSE	6.61006e-05	3.24526e-07	TRUE
rs2187490	T	G	T	G	Depression	ER+ Breast cancer	0.9081	-0.0383	0.0074	2.574e-07	0.9186	-0.0249	0.0137	0.06827	500199	175475	logOR	11	118713180	FALSE	3.72094e-05	1.40917e-05	TRUE
rs2509805	T	C	T	C	Depression	ER+ Breast cancer	0.3241	0.0239	0.0046	2.404e-07	0.3144	0.0127	0.0082	0.1219	500199	175475	logOR	11	57650796	FALSE	3.80331e-05	1.05676e-05	TRUE
rs2568958	A	G	A	G	Depression	ER+ Breast cancer	0.6042	0.0382	0.0044	2.902e-18	0.6181	-0.0189	0.0076	0.01253	500199	175475	logOR	1	72765116	FALSE	0.000106062	2.56296e-05	TRUE
rs2670139	T	C	T	C	Depression	ER+ Breast cancer	0.7649	-0.0256	0.0051	4.223e-07	0.7375	-0.0195	0.0085	0.0217801	500199	175475	logOR	9	126634255	FALSE	3.58215e-05	2.23755e-05	TRUE
rs301799	T	C	T	C	Depression	ER+ Breast cancer	0.5792	-0.023	0.0044	1.209e-07	0.5638	-0.0079	0.0078	0.3109	500199	175475	logOR	1	8489302	FALSE	3.9189e-05	4.66535e-06	TRUE
rs30266	A	G	A	G	Depression	ER+ Breast cancer	0.3271	0.0366	0.0046	1.428e-15	0.3269	0.0122	0.0079	0.1241	500199	175475	logOR	5	103972357	FALSE	8.9614e-05	9.95477e-06	TRUE
rs3099439	T	C	T	C	Depression	ER+ Breast cancer	0.5351	-0.0241	0.0043	2.777e-08	0.5306	0.0052	0.0074	0.4805	500199	175475	logOR	5	87545318	FALSE	4.39168e-05	2.04709e-06	TRUE
rs33431	T	C	T	C	Depression	ER+ Breast cancer	0.6149	0.0158	0.0044	0.0003675	0.6173	0.006	0.0082	0.4601	500199	175475	logOR	19	30939989	FALSE	1.79683e-05	2.5851e-06	TRUE
rs34488670	T	C	T	C	Depression	ER+ Breast cancer	0.7885	-0.027	0.0053	2.633e-07	0.785	-0.0116	0.009	0.1964	500199	175475	logOR	15	47684936	FALSE	3.69526e-05	6.90308e-06	TRUE
rs34653192	C	G	C	G	Depression	ER+ Breast cancer	0.3225	-0.0223	0.0047	1.628e-06	0.308	-0.0084	0.0089	0.3441	500199	175475	logOR	9	31124452	TRUE	3.3026e-05	4.57125e-06	TRUE
rs34937911	T	C	T	C	Depression	ER+ Breast cancer	0.8835	0.0267	0.0068	8.185e-05	0.8848	0.0068	0.0124	0.5837	500199	175475	logOR	4	42110353	FALSE	2.23032e-05	1.43264e-06	TRUE
rs35553410	T	C	T	C	Depression	ER+ Breast cancer	0.7451	-0.0249	0.0049	4.706e-07	0.7554	-0.0037	0.0089	0.679499	500199	175475	logOR	4	131237381	FALSE	3.57923e-05	7.68879e-07	TRUE
rs3793577	A	G	A	G	Depression	ER+ Breast cancer	0.4648	-0.0234	0.0043	6.787e-08	0.4735	-0.0102	0.0082	0.2147	500199	175475	logOR	9	23737627	FALSE	4.14016e-05	7.88382e-06	TRUE
rs3823624	T	C	T	C	Depression	ER+ Breast cancer	0.8152	0.03	0.0056	7.178e-08	0.7953	-0.0041	0.0093	0.6566	500199	175475	logOR	7	2110346	FALSE	4.12109e-05	8.31836e-07	TRUE
rs4346585	T	C	T	C	Depression	ER+ Breast cancer	0.6938	-0.0248	0.0047	1.414e-07	0.6827	0.016	0.008	0.0457899	500199	175475	logOR	3	44736493	FALSE	3.97143e-05	1.6856e-05	TRUE
rs45510091	A	G	A	G	Depression	ER+ Breast cancer	0.9459	0.0331	0.0095	0.0004759	0.9466	-0.0072	0.0172	0.6766	500199	175475	logOR	4	123186393	FALSE	1.70417e-05	7.96515e-07	TRUE
rs4772087	T	C	T	C	Depression	ER+ Breast cancer	0.3766	0.0213	0.0045	1.739e-06	0.3686	-0.0181	0.0078	0.0198399	500199	175475	logOR	13	99115041	FALSE	3.23753e-05	2.31755e-05	TRUE
rs56887639	A	G	A	G	Depression	ER+ Breast cancer	0.734	-0.0264	0.0049	6.656e-08	0.7211	-0.0052	0.0084	0.5384	500199	175475	logOR	16	13755530	FALSE	4.13608e-05	1.65299e-06	TRUE
rs57344483	A	G	A	G	Depression	ER+ Breast cancer	0.9257	-0.038	0.0082	3.533e-06	0.9161	-0.0173	0.0142	0.2213	500199	175475	logOR	11	127022560	FALSE	3.0188e-05	6.99223e-06	TRUE
rs58104186	A	G	A	G	Depression	ER+ Breast cancer	0.4668	0.0237	0.0043	4.706e-08	0.4686	-0.0108	0.0074	0.1466	500199	175475	logOR	7	109099919	FALSE	4.24933e-05	8.82854e-06	TRUE
rs58621819	A	T	A	T	Depression	ER+ Breast cancer	0.7869	-0.0277	0.0053	1.876e-07	0.8022	-0.0143	0.0096	0.1361	500199	175475	logOR	11	65314830	TRUE	3.91081e-05	9.86276e-06	TRUE
rs59283172	A	G	A	G	Depression	ER+ Breast cancer	0.1081	-0.039	0.007	2.409e-08	0.1025	0.0141	0.0123	0.2498	500199	175475	logOR	9	25232978	FALSE	4.45731e-05	5.55924e-06	TRUE
rs5995992	T	C	T	C	Depression	ER+ Breast cancer	0.7148	-0.0213	0.0048	8.282e-06	0.7249	-0.0067	0.0083	0.4182	500199	175475	logOR	22	41487218	FALSE	2.81127e-05	2.72106e-06	TRUE
rs60157091	T	C	T	C	Depression	ER+ Breast cancer	0.5126	0.0215	0.0043	6.408e-07	0.5206	-0.0039	0.008	0.624001	500199	175475	logOR	5	61509655	FALSE	3.51032e-05	1.15386e-06	TRUE
rs61902811	A	G	A	G	Depression	ER+ Breast cancer	0.3678	-0.0277	0.0044	5.001e-10	0.3604	-0.0136	0.008	0.0882409	500199	175475	logOR	11	113370758	FALSE	5.4228e-05	1.29595e-05	TRUE
rs61990288	A	G	A	G	Depression	ER+ Breast cancer	0.5102	-0.0295	0.0043	6.912e-12	0.5023	-0.0013	0.0075	0.8654	500199	175475	logOR	14	42074726	FALSE	6.60992e-05	1.28422e-07	TRUE
rs62091461	T	C	T	C	Depression	ER+ Breast cancer	0.2326	-0.028	0.0051	3.978e-08	0.2389	0.0022	0.0094	0.8109	500199	175475	logOR	18	52488672	FALSE	4.25354e-05	2.67501e-07	TRUE
rs62188629	A	G	A	G	Depression	ER+ Breast cancer	0.312	0.0262	0.0047	1.854e-08	0.3276	-0.0114	0.0081	0.1572	500199	175475	logOR	2	208044470	FALSE	4.47866e-05	8.7016e-06	TRUE
rs67436663	C	G	C	G	Depression	ER+ Breast cancer	0.2378	-0.0258	0.0052	5.316e-07	0.2471	0.0062	0.0087	0.4751	500199	175475	logOR	8	71347626	TRUE	3.66713e-05	2.17377e-06	TRUE
rs6783233	T	C	T	C	Depression	ER+ Breast cancer	0.285	0.0295	0.0048	7.067e-10	0.2767	-0.0005	0.0084	0.9491	500199	175475	logOR	3	117509984	FALSE	5.39005e-05	1.52086e-08	TRUE
rs7030813	T	C	T	C	Depression	ER+ Breast cancer	0.3756	0.0247	0.0045	3.453e-08	0.3863	-0.0116	0.0083	0.1623	500199	175475	logOR	9	36999369	FALSE	4.34896e-05	9.69648e-06	TRUE
rs7117514	A	G	A	G	Depression	ER+ Breast cancer	0.5366	-0.02	0.0043	3.627e-06	0.5415	-0.0115	0.0077	0.1339	500199	175475	logOR	11	70544937	FALSE	3.02326e-05	9.98046e-06	TRUE
rs7193263	A	G	A	G	Depression	ER+ Breast cancer	0.6754	-0.0208	0.0046	7.125e-06	0.6589	-0.0016	0.0082	0.8454	500199	175475	logOR	16	6315880	FALSE	2.883e-05	1.74889e-07	TRUE
rs7198928	T	C	T	C	Depression	ER+ Breast cancer	0.6157	0.0188	0.0045	2.446e-05	0.617	0.0064	0.0077	0.4079	500199	175475	logOR	16	7666402	FALSE	2.54194e-05	2.94215e-06	TRUE
rs7200826	T	C	T	C	Depression	ER+ Breast cancer	0.2568	0.0268	0.0049	5.488e-08	0.2539	-0.0083	0.0089	0.3515	500199	175475	logOR	16	13066833	FALSE	4.16652e-05	3.96676e-06	TRUE
rs7227069	A	G	A	G	Depression	ER+ Breast cancer	0.4317	0.0254	0.0043	4.635e-09	0.4414	0.0005	0.0074	0.9439	500199	175475	logOR	18	50731802	FALSE	4.81092e-05	1.87368e-08	TRUE
rs7241572	A	G	A	G	Depression	ER+ Breast cancer	0.2047	0.0323	0.0054	2.433e-09	0.1853	-0.015	0.0107	0.1592	500199	175475	logOR	18	77580712	FALSE	5.16242e-05	1.03246e-05	TRUE
rs725616	T	C	T	C	Depression	ER+ Breast cancer	0.3623	0.0204	0.0045	5.101e-06	0.3613	0.0013	0.0078	0.8639	500199	175475	logOR	6	147950422	FALSE	2.9225e-05	1.18542e-07	TRUE
rs72710803	A	C	A	C	Depression	ER+ Breast cancer	0.9121	-0.037	0.0076	1.092e-06	0.9154	-0.0088	0.0134	0.5136	500199	175475	logOR	1	177428018	FALSE	3.33612e-05	1.82292e-06	TRUE
rs75581564	A	G	A	G	Depression	ER+ Breast cancer	0.1183	0.0238	0.0066	0.0003436	0.1098	-0.0109	0.0121	0.3684	500199	175475	logOR	17	27363750	FALSE	1.79586e-05	3.5299e-06	TRUE
rs7585722	T	C	T	C	Depression	ER+ Breast cancer	0.8468	-0.027	0.0059	5.329e-06	0.8501	0.0088	0.0107	0.4105	500199	175475	logOR	2	86819128	FALSE	2.87459e-05	2.99956e-06	TRUE
rs7624336	T	G	T	G	Depression	ER+ Breast cancer	0.2109	0.0258	0.0053	1.046e-06	0.1946	0.0257	0.0097	0.00821807	500199	175475	logOR	3	53244151	FALSE	3.36709e-05	3.14651e-05	TRUE
rs7659414	A	C	A	C	Depression	ER+ Breast cancer	0.5779	-0.0182	0.0044	2.938e-05	0.5958	0.0087	0.0078	0.2664	500199	175475	logOR	4	177350956	FALSE	2.45596e-05	5.54057e-06	TRUE
rs7685686	A	G	A	G	Depression	ER+ Breast cancer	0.5772	0.0234	0.0045	2.072e-07	0.5682	0.0038	0.0075	0.609901	500199	175475	logOR	4	3207142	FALSE	4.0616e-05	1.07689e-06	TRUE
rs7758630	A	T	A	T	Depression	ER+ Breast cancer	0.4046	-0.0229	0.0044	1.824e-07	0.4	0.0123	0.0077	0.1093	500199	175475	logOR	6	101387304	TRUE	3.83982e-05	1.10367e-05	TRUE
rs7807677	T	C	T	C	Depression	ER+ Breast cancer	0.5483	0.0274	0.0043	2.381e-10	0.574	0.0095	0.0076	0.2143	500199	175475	logOR	7	117502574	FALSE	5.65154e-05	6.70791e-06	TRUE
rs7837935	T	G	T	G	Depression	ER+ Breast cancer	0.1558	-0.0287	0.0059	1.324e-06	0.1402	-0.0156	0.0109	0.1506	500199	175475	logOR	8	65562019	FALSE	3.29294e-05	8.91687e-06	TRUE
rs7932640	T	C	T	C	Depression	ER+ Breast cancer	0.447	0.0281	0.0044	9.815e-11	0.4372	-0.0068	0.0074	0.3607	500199	175475	logOR	11	88744425	FALSE	5.93254e-05	3.45837e-06	TRUE
rs8037355	T	C	T	C	Depression	ER+ Breast cancer	0.5515	-0.0177	0.0043	4.065e-05	0.5556	-0.0082	0.0077	0.2833	500199	175475	logOR	15	37643831	FALSE	2.35541e-05	5.04642e-06	TRUE
rs913930	A	G	A	G	Depression	ER+ Breast cancer	0.6413	-0.0171	0.0045	0.0001566	0.6568	-0.0091	0.0082	0.2671	500199	175475	logOR	9	120484009	FALSE	2.04455e-05	5.67391e-06	TRUE
rs9363467	T	C	T	C	Depression	ER+ Breast cancer	0.5963	0.0239	0.0045	8.561e-08	0.6146	0.0032	0.0076	0.677699	500199	175475	logOR	6	66565703	FALSE	4.17948e-05	7.37268e-07	TRUE
rs9545360	A	C	A	C	Depression	ER+ Breast cancer	0.1829	-0.0278	0.0056	7.859e-07	0.1757	0.0018	0.01	0.8533	500199	175475	logOR	13	80826373	FALSE	3.51063e-05	1.42634e-07	TRUE
rs9592461	A	G	A	G	Depression	ER+ Breast cancer	0.4812	0.0179	0.0043	3.013e-05	0.4972	-0.0099	0.0075	0.1879	500199	175475	logOR	13	66941792	FALSE	2.43132e-05	7.44758e-06	TRUE
rs997934	T	C	T	C	Depression	ER+ Breast cancer	0.3788	0.0195	0.0044	1.156e-05	0.3831	-0.0036	0.0086	0.680201	500199	175475	logOR	10	1795194	FALSE	2.7197e-05	9.31007e-07	TRUE
rs1002656	T	C	T	C	Depression	ER- Breast cancer	0.7076	-0.0248	0.0047	1.554e-07	0.6901	-0.029	0.0136	0.0326498	500199	127442	logOR	1	37192741	FALSE	3.86788e-05	5.46673e-05	FALSE
rs10061069	C	G	C	G	Depression	ER- Breast cancer	0.2222	-0.028	0.0052	6.517e-08	0.2062	0.0226	0.0142	0.1126	500199	127442	logOR	5	93071630	TRUE	4.11843e-05	2.54113e-05	TRUE
rs10149470	A	G	A	G	Depression	ER- Breast cancer	0.4869	-0.0266	0.0043	7.439e-10	0.4933	-0.0145	0.0114	0.2009	500199	127442	logOR	14	104017953	FALSE	5.37283e-05	1.5974e-05	TRUE
rs1021363	A	G	A	G	Depression	ER- Breast cancer	0.3566	0.03	0.0045	2.287e-11	0.3434	0.0222	0.0119	0.0613296	500199	127442	logOR	10	106610839	FALSE	6.27623e-05	3.37764e-05	TRUE
rs1045430	T	G	T	G	Depression	ER- Breast cancer	0.4806	-0.0257	0.0043	2.208e-09	0.4783	-0.0155	0.0115	0.175	500199	127442	logOR	14	75130235	FALSE	5.01132e-05	1.82221e-05	TRUE
rs10789214	T	C	T	C	Depression	ER- Breast cancer	0.5629	0.025	0.0044	9.04e-09	0.5707	0.0129	0.0115	0.264	500199	127442	logOR	1	67146817	FALSE	4.67405e-05	1.23927e-05	TRUE
rs10817969	T	G	T	G	Depression	ER- Breast cancer	0.7194	0.028	0.0048	4.711e-09	0.7167	0.0068	0.0128	0.5936	500199	127442	logOR	9	119731045	FALSE	4.81033e-05	2.85379e-06	TRUE
rs10890020	A	G	A	G	Depression	ER- Breast cancer	0.519	-0.0277	0.0043	1.379e-10	0.5036	-0.0217	0.0117	0.0632995	500199	127442	logOR	1	73668836	FALSE	5.82195e-05	3.57802e-05	TRUE
rs10913112	T	C	T	C	Depression	ER- Breast cancer	0.378	-0.0262	0.0045	4.525e-09	0.3692	-0.013	0.012	0.2782	500199	127442	logOR	1	175913828	FALSE	4.90552e-05	1.19634e-05	TRUE
rs1095626	T	C	T	C	Depression	ER- Breast cancer	0.5828	-0.0236	0.0044	6.151e-08	0.573	-0.0206	0.0114	0.0710706	500199	127442	logOR	3	157977962	FALSE	4.11615e-05	3.15591e-05	TRUE
rs11135349	A	C	A	C	Depression	ER- Breast cancer	0.4674	-0.029	0.0043	1.644e-11	0.4589	-0.0048	0.0118	0.681999	500199	127442	logOR	5	164523472	FALSE	6.36326e-05	1.739e-06	TRUE
rs113188507	A	G	A	G	Depression	ER- Breast cancer	0.2888	0.0163	0.0047	0.0005984	0.2777	0.0016	0.0135	0.9068	500199	127442	logOR	1	80809636	FALSE	1.65874e-05	1.56083e-07	TRUE
rs1152578	T	C	T	C	Depression	ER- Breast cancer	0.4395	-0.019	0.0043	1.187e-05	0.4363	-0.006	0.0114	0.5968	500199	127442	logOR	14	64697037	FALSE	2.70303e-05	2.69126e-06	TRUE
rs11579246	A	G	A	G	Depression	ER- Breast cancer	0.9086	0.0491	0.0075	6.004e-11	0.8971	-0.0063	0.0187	0.737099	500199	127442	logOR	1	50559162	FALSE	6.08523e-05	1.11367e-06	TRUE
rs1226412	T	C	T	C	Depression	ER- Breast cancer	0.7947	0.0215	0.0053	5.621e-05	0.7915	0.0114	0.0141	0.4184	500199	127442	logOR	2	157111313	FALSE	2.29235e-05	6.51907e-06	TRUE
rs12624433	A	G	A	G	Depression	ER- Breast cancer	0.254	0.0313	0.005	2.836e-10	0.2611	0.0002	0.0132	0.9869	500199	127442	logOR	20	44680853	FALSE	5.64233e-05	2.34571e-09	TRUE
rs12923444	A	C	A	C	Depression	ER- Breast cancer	0.5611	-0.0231	0.0043	9.316e-08	0.5696	0.0119	0.0119	0.317	500199	127442	logOR	16	21639710	FALSE	3.99424e-05	1.05524e-05	TRUE
rs12966052	C	G	C	G	Depression	ER- Breast cancer	0.1817	-0.0341	0.0056	9.713e-10	0.182	-0.0076	0.0147	0.6071	500199	127442	logOR	18	52751639	TRUE	5.25503e-05	2.6138e-06	TRUE
rs12967143	C	G	C	G	Depression	ER- Breast cancer	0.7012	-0.0345	0.0047	2.527e-13	0.7026	-0.0005	0.0125	0.969	500199	127442	logOR	18	53099012	TRUE	7.57965e-05	1.58785e-08	TRUE
rs12967855	A	G	A	G	Depression	ER- Breast cancer	0.3303	0.0294	0.0046	1.501e-10	0.3288	-0.0033	0.0126	0.7926	500199	127442	logOR	18	35138245	FALSE	5.81139e-05	7.30521e-07	TRUE
rs13084037	A	G	A	G	Depression	ER- Breast cancer	0.7743	-0.0291	0.0052	1.719e-08	0.7681	-0.0231	0.0137	0.0920704	500199	127442	logOR	3	49214066	FALSE	4.4981e-05	2.88903e-05	TRUE
rs1343605	A	C	A	C	Depression	ER- Breast cancer	0.3821	0.024	0.0045	7.184e-08	0.382	-0.014	0.012	0.244	500199	127442	logOR	13	53647048	FALSE	4.13353e-05	1.40645e-05	TRUE
rs1354115	A	C	A	C	Depression	ER- Breast cancer	0.6293	0.0153	0.0045	0.0005909	0.6261	-0.0014	0.0126	0.9112	500199	127442	logOR	9	2983774	FALSE	1.65988e-05	1.39469e-07	TRUE
rs1409379	T	C	T	C	Depression	ER- Breast cancer	0.7638	0.0306	0.0051	1.406e-09	0.7573	0.0264	0.0136	0.0527995	500199	127442	logOR	13	31907741	FALSE	5.13454e-05	3.89359e-05	TRUE
rs141954845	A	G	A	G	Depression	ER- Breast cancer	0.3957	0.0247	0.0045	2.965e-08	0.3994	0.0037	0.0117	0.7552	500199	127442	logOR	3	61192911	FALSE	4.4342e-05	9.98201e-07	TRUE
rs143186028	T	G	T	G	Depression	ER- Breast cancer	0.1797	0.0234	0.0056	3.421e-05	0.1781	0.0014	0.015	0.9249	500199	127442	logOR	20	39997404	FALSE	2.45337e-05	8.72088e-08	TRUE
rs1448938	A	G	A	G	Depression	ER- Breast cancer	0.4199	0.0176	0.0043	4.788e-05	0.4241	-0.0078	0.0121	0.5211	500199	127442	logOR	11	30892824	FALSE	2.29343e-05	4.51673e-06	TRUE
rs1466887	T	C	T	C	Depression	ER- Breast cancer	0.5485	-0.0211	0.0044	1.367e-06	0.5546	0.015	0.0115	0.191	500199	127442	logOR	1	37709328	FALSE	3.35125e-05	1.68938e-05	TRUE
rs1568452	T	C	T	C	Depression	ER- Breast cancer	0.3811	0.0213	0.0044	1.508e-06	0.3859	-0.0157	0.0116	0.1758	500199	127442	logOR	2	58012833	FALSE	3.25257e-05	1.77553e-05	TRUE
rs16887442	T	C	T	C	Depression	ER- Breast cancer	0.428	0.0159	0.0044	0.0002622	0.4335	0.0142	0.0114	0.2126	500199	127442	logOR	7	82936909	FALSE	1.88125e-05	1.50515e-05	TRUE
rs169235	A	G	A	G	Depression	ER- Breast cancer	0.7529	-0.0231	0.005	3.632e-06	0.7533	0.002	0.0131	0.8798	500199	127442	logOR	1	181740924	FALSE	3.01747e-05	2.25953e-07	TRUE
rs17641524	T	C	T	C	Depression	ER- Breast cancer	0.2101	-0.03	0.0053	1.502e-08	0.1934	0.0101	0.0147	0.4927	500199	127442	logOR	1	197704717	FALSE	4.53986e-05	4.83701e-06	TRUE
rs1890946	T	C	T	C	Depression	ER- Breast cancer	0.4702	-0.0282	0.0043	5.888e-11	0.4659	-0.0195	0.0113	0.0847403	500199	127442	logOR	1	52342427	FALSE	6.02127e-05	2.87603e-05	TRUE
rs1956373	T	G	T	G	Depression	ER- Breast cancer	0.7486	-0.021	0.005	2.346e-05	0.748	0.0039	0.0135	0.769899	500199	127442	logOR	14	60141822	FALSE	2.52269e-05	8.7147e-07	TRUE
rs1982277	T	C	T	C	Depression	ER- Breast cancer	0.7573	0.0296	0.0051	5.352e-09	0.7652	0.0301	0.0139	0.0309001	500199	127442	logOR	9	11513019	FALSE	4.89465e-05	4.94773e-05	FALSE
rs198457	T	C	T	C	Depression	ER- Breast cancer	0.1886	-0.0315	0.0056	1.9e-08	0.183	0.0222	0.0152	0.1435	500199	127442	logOR	11	61471678	FALSE	4.61529e-05	2.23971e-05	TRUE
rs200949	A	G	A	G	Depression	ER- Breast cancer	0.8681	0.0538	0.0064	3.607e-17	0.8826	0.0341	0.0188	0.0696803	500199	127442	logOR	6	27835435	FALSE	0.00010073	3.66224e-05	TRUE
rs2043539	A	G	A	G	Depression	ER- Breast cancer	0.4179	0.0299	0.0043	5.423e-12	0.4116	-0.0073	0.0114	0.5214	500199	127442	logOR	7	12253880	FALSE	6.61006e-05	3.92296e-06	TRUE
rs2187490	T	G	T	G	Depression	ER- Breast cancer	0.9081	-0.0383	0.0074	2.574e-07	0.9185	-0.0067	0.021	0.749701	500199	127442	logOR	11	118713180	FALSE	3.72094e-05	1.02143e-06	TRUE
rs2509805	T	C	T	C	Depression	ER- Breast cancer	0.3241	0.0239	0.0046	2.404e-07	0.3154	0.0006	0.0125	0.9624	500199	127442	logOR	11	57650796	FALSE	3.80331e-05	2.36278e-08	TRUE
rs2568958	A	G	A	G	Depression	ER- Breast cancer	0.6042	0.0382	0.0044	2.902e-18	0.6197	-0.016	0.0116	0.169	500199	127442	logOR	1	72765116	FALSE	0.000106062	1.83384e-05	TRUE
rs2670139	T	C	T	C	Depression	ER- Breast cancer	0.7649	-0.0256	0.0051	4.223e-07	0.7375	-0.0178	0.0129	0.1692	500199	127442	logOR	9	126634255	FALSE	3.58215e-05	1.86442e-05	TRUE
rs301799	T	C	T	C	Depression	ER- Breast cancer	0.5792	-0.023	0.0044	1.209e-07	0.5638	0.0084	0.0119	0.4785	500199	127442	logOR	1	8489302	FALSE	3.9189e-05	5.27459e-06	TRUE
rs30266	A	G	A	G	Depression	ER- Breast cancer	0.3271	0.0366	0.0046	1.428e-15	0.3271	-0.0138	0.0121	0.2532	500199	127442	logOR	5	103972357	FALSE	8.9614e-05	1.27411e-05	TRUE
rs3099439	T	C	T	C	Depression	ER- Breast cancer	0.5351	-0.0241	0.0043	2.777e-08	0.5296	-0.0113	0.0113	0.3169	500199	127442	logOR	5	87545318	FALSE	4.39168e-05	9.66918e-06	TRUE
rs33431	T	C	T	C	Depression	ER- Breast cancer	0.6149	0.0158	0.0044	0.0003675	0.6176	0.0006	0.0123	0.9584	500199	127442	logOR	19	30939989	FALSE	1.79683e-05	2.58434e-08	TRUE
rs34488670	T	C	T	C	Depression	ER- Breast cancer	0.7885	-0.027	0.0053	2.633e-07	0.785	-0.0064	0.0137	0.6392	500199	127442	logOR	15	47684936	FALSE	3.69526e-05	2.1013e-06	TRUE
rs34653192	C	G	C	G	Depression	ER- Breast cancer	0.3225	-0.0223	0.0047	1.628e-06	0.3081	-0.0034	0.0136	0.802	500199	127442	logOR	9	31124452	TRUE	3.3026e-05	7.49056e-07	TRUE
rs34937911	T	C	T	C	Depression	ER- Breast cancer	0.8835	0.0267	0.0068	8.185e-05	0.8843	0.0089	0.0187	0.631499	500199	127442	logOR	4	42110353	FALSE	2.23032e-05	2.46339e-06	TRUE
rs35553410	T	C	T	C	Depression	ER- Breast cancer	0.7451	-0.0249	0.0049	4.706e-07	0.7534	0.0018	0.0134	0.8925	500199	127442	logOR	4	131237381	FALSE	3.57923e-05	1.82972e-07	TRUE
rs3793577	A	G	A	G	Depression	ER- Breast cancer	0.4648	-0.0234	0.0043	6.787e-08	0.4709	-0.0125	0.0124	0.3141	500199	127442	logOR	9	23737627	FALSE	4.14016e-05	1.18332e-05	TRUE
rs3823624	T	C	T	C	Depression	ER- Breast cancer	0.8152	0.03	0.0056	7.178e-08	0.7948	0.0099	0.0141	0.4833	500199	127442	logOR	7	2110346	FALSE	4.12109e-05	4.85876e-06	TRUE
rs4346585	T	C	T	C	Depression	ER- Breast cancer	0.6938	-0.0248	0.0047	1.414e-07	0.6834	-0.0071	0.0122	0.5606	500199	127442	logOR	3	44736493	FALSE	3.97143e-05	3.3153e-06	TRUE
rs45510091	A	G	A	G	Depression	ER- Breast cancer	0.9459	0.0331	0.0095	0.0004759	0.9468	0.0205	0.0269	0.4464	500199	127442	logOR	4	123186393	FALSE	1.70417e-05	6.43423e-06	TRUE
rs4772087	T	C	T	C	Depression	ER- Breast cancer	0.3766	0.0213	0.0045	1.739e-06	0.3672	-0.0184	0.0119	0.1216	500199	127442	logOR	13	99115041	FALSE	3.23753e-05	2.3912e-05	TRUE
rs56887639	A	G	A	G	Depression	ER- Breast cancer	0.734	-0.0264	0.0049	6.656e-08	0.7211	0.0278	0.0129	0.0307001	500199	127442	logOR	16	13755530	FALSE	4.13608e-05	4.72427e-05	FALSE
rs57344483	A	G	A	G	Depression	ER- Breast cancer	0.9257	-0.038	0.0082	3.533e-06	0.9165	-0.0221	0.0214	0.303	500199	127442	logOR	11	127022560	FALSE	3.0188e-05	1.13611e-05	TRUE
rs58104186	A	G	A	G	Depression	ER- Breast cancer	0.4668	0.0237	0.0043	4.706e-08	0.4684	0.0075	0.0114	0.5131	500199	127442	logOR	7	109099919	FALSE	4.24933e-05	4.2574e-06	TRUE
rs58621819	A	T	A	T	Depression	ER- Breast cancer	0.7869	-0.0277	0.0053	1.876e-07	0.8017	-0.0167	0.0146	0.2518	500199	127442	logOR	11	65314830	TRUE	3.91081e-05	1.34767e-05	TRUE
rs59283172	A	G	A	G	Depression	ER- Breast cancer	0.1081	-0.039	0.007	2.409e-08	0.1028	0.0323	0.0188	0.0853906	500199	127442	logOR	9	25232978	FALSE	4.45731e-05	2.9248e-05	TRUE
rs5995992	T	C	T	C	Depression	ER- Breast cancer	0.7148	-0.0213	0.0048	8.282e-06	0.7254	-0.0089	0.0126	0.479001	500199	127442	logOR	22	41487218	FALSE	2.81127e-05	4.79598e-06	TRUE
rs60157091	T	C	T	C	Depression	ER- Breast cancer	0.5126	0.0215	0.0043	6.408e-07	0.5198	0.0129	0.012	0.2851	500199	127442	logOR	5	61509655	FALSE	3.51032e-05	1.26257e-05	TRUE
rs61902811	A	G	A	G	Depression	ER- Breast cancer	0.3678	-0.0277	0.0044	5.001e-10	0.3606	0.0101	0.0121	0.4032	500199	127442	logOR	11	113370758	FALSE	5.4228e-05	7.14923e-06	TRUE
rs61990288	A	G	A	G	Depression	ER- Breast cancer	0.5102	-0.0295	0.0043	6.912e-12	0.5009	-0.0038	0.0115	0.743401	500199	127442	logOR	14	42074726	FALSE	6.60992e-05	1.0973e-06	TRUE
rs62091461	T	C	T	C	Depression	ER- Breast cancer	0.2326	-0.028	0.0051	3.978e-08	0.2384	-0.017	0.0142	0.2339	500199	127442	logOR	18	52488672	FALSE	4.25354e-05	1.59494e-05	TRUE
rs62188629	A	G	A	G	Depression	ER- Breast cancer	0.312	0.0262	0.0047	1.854e-08	0.3263	-0.0227	0.0123	0.0655904	500199	127442	logOR	2	208044470	FALSE	4.47866e-05	3.44304e-05	TRUE
rs67436663	C	G	C	G	Depression	ER- Breast cancer	0.2378	-0.0258	0.0052	5.316e-07	0.2482	-0.0057	0.0133	0.6687	500199	127442	logOR	8	71347626	TRUE	3.66713e-05	1.84278e-06	TRUE
rs6783233	T	C	T	C	Depression	ER- Breast cancer	0.285	0.0295	0.0048	7.067e-10	0.2772	-0.0096	0.0128	0.4506	500199	127442	logOR	3	117509984	FALSE	5.39005e-05	5.61271e-06	TRUE
rs7030813	T	C	T	C	Depression	ER- Breast cancer	0.3756	0.0247	0.0045	3.453e-08	0.3857	-0.0152	0.0126	0.2252	500199	127442	logOR	9	36999369	FALSE	4.34896e-05	1.66392e-05	TRUE
rs7117514	A	G	A	G	Depression	ER- Breast cancer	0.5366	-0.02	0.0043	3.627e-06	0.5418	0.004	0.0117	0.7326	500199	127442	logOR	11	70544937	FALSE	3.02326e-05	1.20736e-06	TRUE
rs7193263	A	G	A	G	Depression	ER- Breast cancer	0.6754	-0.0208	0.0046	7.125e-06	0.6603	0.0035	0.0125	0.780001	500199	127442	logOR	16	6315880	FALSE	2.883e-05	8.35207e-07	TRUE
rs7198928	T	C	T	C	Depression	ER- Breast cancer	0.6157	0.0188	0.0045	2.446e-05	0.6165	-0.0149	0.0117	0.2061	500199	127442	logOR	16	7666402	FALSE	2.54194e-05	1.59546e-05	TRUE
rs7200826	T	C	T	C	Depression	ER- Breast cancer	0.2568	0.0268	0.0049	5.488e-08	0.2542	0.0175	0.0135	0.1945	500199	127442	logOR	16	13066833	FALSE	4.16652e-05	1.76477e-05	TRUE
rs7227069	A	G	A	G	Depression	ER- Breast cancer	0.4317	0.0254	0.0043	4.635e-09	0.4406	0.0062	0.0113	0.582101	500199	127442	logOR	18	50731802	FALSE	4.81092e-05	2.87985e-06	TRUE
rs7241572	A	G	A	G	Depression	ER- Breast cancer	0.2047	0.0323	0.0054	2.433e-09	0.1884	-0.0004	0.0159	0.9787	500199	127442	logOR	18	77580712	FALSE	5.16242e-05	7.43643e-09	TRUE
rs725616	T	C	T	C	Depression	ER- Breast cancer	0.3623	0.0204	0.0045	5.101e-06	0.3622	-0.0006	0.0119	0.9573	500199	127442	logOR	6	147950422	FALSE	2.9225e-05	2.52788e-08	TRUE
rs72710803	A	C	A	C	Depression	ER- Breast cancer	0.9121	-0.037	0.0076	1.092e-06	0.9153	-0.0195	0.0205	0.3417	500199	127442	logOR	1	177428018	FALSE	3.33612e-05	8.96053e-06	TRUE
rs75581564	A	G	A	G	Depression	ER- Breast cancer	0.1183	0.0238	0.0066	0.0003436	0.1102	-0.0045	0.0184	0.8063	500199	127442	logOR	17	27363750	FALSE	1.79586e-05	6.0356e-07	TRUE
rs7585722	T	C	T	C	Depression	ER- Breast cancer	0.8468	-0.027	0.0059	5.329e-06	0.8486	0.0006	0.0162	0.9702	500199	127442	logOR	2	86819128	FALSE	2.87459e-05	1.4059e-08	TRUE
rs7624336	T	G	T	G	Depression	ER- Breast cancer	0.2109	0.0258	0.0053	1.046e-06	0.1965	0.0219	0.0146	0.1349	500199	127442	logOR	3	53244151	FALSE	3.36709e-05	2.3017e-05	TRUE
rs7659414	A	C	A	C	Depression	ER- Breast cancer	0.5779	-0.0182	0.0044	2.938e-05	0.594	-0.0114	0.0118	0.3373	500199	127442	logOR	4	177350956	FALSE	2.45596e-05	9.52664e-06	TRUE
rs7685686	A	G	A	G	Depression	ER- Breast cancer	0.5772	0.0234	0.0045	2.072e-07	0.5698	0.0024	0.0114	0.8356	500199	127442	logOR	4	3207142	FALSE	4.0616e-05	4.29177e-07	TRUE
rs7758630	A	T	A	T	Depression	ER- Breast cancer	0.4046	-0.0229	0.0044	1.824e-07	0.4005	-0.0038	0.0117	0.746299	500199	127442	logOR	6	101387304	TRUE	3.83982e-05	1.05385e-06	TRUE
rs7807677	T	C	T	C	Depression	ER- Breast cancer	0.5483	0.0274	0.0043	2.381e-10	0.5724	-0.0121	0.0116	0.2973	500199	127442	logOR	7	117502574	FALSE	5.65154e-05	1.08924e-05	TRUE
rs7837935	T	G	T	G	Depression	ER- Breast cancer	0.1558	-0.0287	0.0059	1.324e-06	0.1402	0.0145	0.0165	0.3818	500199	127442	logOR	8	65562019	FALSE	3.29294e-05	7.7037e-06	TRUE
rs7932640	T	C	T	C	Depression	ER- Breast cancer	0.447	0.0281	0.0044	9.815e-11	0.4359	0.0014	0.0114	0.9029	500199	127442	logOR	11	88744425	FALSE	5.93254e-05	1.46494e-07	TRUE
rs8037355	T	C	T	C	Depression	ER- Breast cancer	0.5515	-0.0177	0.0043	4.065e-05	0.5548	-0.0045	0.0116	0.6968	500199	127442	logOR	15	37643831	FALSE	2.35541e-05	1.52033e-06	TRUE
rs913930	A	G	A	G	Depression	ER- Breast cancer	0.6413	-0.0171	0.0045	0.0001566	0.6566	-0.0076	0.0124	0.5409	500199	127442	logOR	9	120484009	FALSE	2.04455e-05	3.95866e-06	TRUE
rs9363467	T	C	T	C	Depression	ER- Breast cancer	0.5963	0.0239	0.0045	8.561e-08	0.6153	0.014	0.0116	0.2276	500199	127442	logOR	6	66565703	FALSE	4.17948e-05	1.4102e-05	TRUE
rs9545360	A	C	A	C	Depression	ER- Breast cancer	0.1829	-0.0278	0.0056	7.859e-07	0.1762	0.0252	0.0151	0.0960993	500199	127442	logOR	13	80826373	FALSE	3.51063e-05	2.80181e-05	TRUE
rs9592461	A	G	A	G	Depression	ER- Breast cancer	0.4812	0.0179	0.0043	3.013e-05	0.496	-0.0059	0.0115	0.6059	500199	127442	logOR	13	66941792	FALSE	2.43132e-05	2.64507e-06	TRUE
rs997934	T	C	T	C	Depression	ER- Breast cancer	0.3788	0.0195	0.0044	1.156e-05	0.3846	0.0053	0.0129	0.679401	500199	127442	logOR	10	1795194	FALSE	2.7197e-05	2.02087e-06	TRUE
rs1002656	T	C	T	C	Depression	Ovarian cancer	0.7076	-0.0248	0.0047	1.554e-07	0.6968	0.006915	0.01508	0.646501	500199	66450	logOR	1	37192741	FALSE	3.86788e-05	3.07073e-06	TRUE
rs10061069	C	G	C	G	Depression	Ovarian cancer	0.2222	-0.028	0.0052	6.517e-08	0.2129	0.02615	0.01618	0.1061	500199	66450	logOR	5	93071630	TRUE	4.11843e-05	3.48301e-05	TRUE
rs10149470	A	G	A	G	Depression	Ovarian cancer	0.4869	-0.0266	0.0043	7.439e-10	0.4914	-0.002343	0.01322	0.8593	500199	66450	logOR	14	104017953	FALSE	5.37283e-05	4.1704e-07	TRUE
rs1021363	A	G	A	G	Depression	Ovarian cancer	0.3566	0.03	0.0045	2.287e-11	0.3541	0.00343	0.01385	0.8043	500199	66450	logOR	10	106610839	FALSE	6.27623e-05	8.17901e-07	TRUE
rs1045430	T	G	T	G	Depression	Ovarian cancer	0.4806	-0.0257	0.0043	2.208e-09	0.4591	0.001791	0.01334	0.8932	500199	66450	logOR	14	75130235	FALSE	5.01132e-05	2.42123e-07	TRUE
rs10789214	T	C	T	C	Depression	Ovarian cancer	0.5629	0.025	0.0044	9.04e-09	0.5719	0.0003309	0.01345	0.9804	500199	66450	logOR	1	67146817	FALSE	4.67405e-05	8.14855e-09	TRUE
rs10817969	T	G	T	G	Depression	Ovarian cancer	0.7194	0.028	0.0048	4.711e-09	0.7175	0.003178	0.01475	0.8294	500199	66450	logOR	9	119731045	FALSE	4.81033e-05	6.22256e-07	TRUE
rs10890020	A	G	A	G	Depression	Ovarian cancer	0.519	-0.0277	0.0043	1.379e-10	0.514	0.000678	0.01324	0.9592	500199	66450	logOR	1	73668836	FALSE	5.82195e-05	3.49044e-08	TRUE
rs10913112	T	C	T	C	Depression	Ovarian cancer	0.378	-0.0262	0.0045	4.525e-09	0.3663	-0.005559	0.01379	0.6868	500199	66450	logOR	1	175913828	FALSE	4.90552e-05	2.18039e-06	TRUE
rs1095626	T	C	T	C	Depression	Ovarian cancer	0.5828	-0.0236	0.0044	6.151e-08	0.5725	-0.01851	0.01336	0.1659	500199	66450	logOR	3	157977962	FALSE	4.11615e-05	2.54879e-05	TRUE
rs11135349	A	C	A	C	Depression	Ovarian cancer	0.4674	-0.029	0.0043	1.644e-11	0.4659	0.00218	0.01353	0.872	500199	66450	logOR	5	164523472	FALSE	6.36326e-05	3.59459e-07	TRUE
rs113188507	A	G	A	G	Depression	Ovarian cancer	0.2888	0.0163	0.0047	0.0005984	0.2878	-0.00642	0.01509	0.6705	500199	66450	logOR	1	80809636	FALSE	1.65874e-05	2.56793e-06	TRUE
rs1152578	T	C	T	C	Depression	Ovarian cancer	0.4395	-0.019	0.0043	1.187e-05	0.4331	0.01353	0.01335	0.3106	500199	66450	logOR	14	64697037	FALSE	2.70303e-05	1.36617e-05	TRUE
rs11579246	A	G	A	G	Depression	Ovarian cancer	0.9086	0.0491	0.0075	6.004e-11	0.8961	-0.01465	0.02228	0.5109	500199	66450	logOR	1	50559162	FALSE	6.08523e-05	6.07388e-06	TRUE
rs1226412	T	C	T	C	Depression	Ovarian cancer	0.7947	0.0215	0.0053	5.621e-05	0.7878	-0.01921	0.0164	0.2415	500199	66450	logOR	2	157111313	FALSE	2.29235e-05	1.87512e-05	TRUE
rs12624433	A	G	A	G	Depression	Ovarian cancer	0.254	0.0313	0.005	2.836e-10	0.2591	-0.001936	0.01525	0.899	500199	66450	logOR	20	44680853	FALSE	5.64233e-05	2.18705e-07	TRUE
rs12923444	A	C	A	C	Depression	Ovarian cancer	0.5611	-0.0231	0.0043	9.316e-08	0.5617	0.006541	0.01425	0.6462	500199	66450	logOR	16	21639710	FALSE	3.99424e-05	3.20173e-06	TRUE
rs12966052	C	G	C	G	Depression	Ovarian cancer	0.1817	-0.0341	0.0056	9.713e-10	0.1865	-0.005045	0.01721	0.7694	500199	66450	logOR	18	52751639	TRUE	5.25503e-05	1.17376e-06	TRUE
rs12967143	C	G	C	G	Depression	Ovarian cancer	0.7012	-0.0345	0.0047	2.527e-13	0.69	-0.03235	0.01457	0.0264101	500199	66450	logOR	18	53099012	TRUE	7.57965e-05	6.8038e-05	TRUE
rs12967855	A	G	A	G	Depression	Ovarian cancer	0.3303	0.0294	0.0046	1.501e-10	0.315	0.01352	0.01437	0.3468	500199	66450	logOR	18	35138245	FALSE	5.81139e-05	1.19887e-05	TRUE
rs13084037	A	G	A	G	Depression	Ovarian cancer	0.7743	-0.0291	0.0052	1.719e-08	0.7563	0.02125	0.01589	0.1812	500199	66450	logOR	3	49214066	FALSE	4.4981e-05	2.52975e-05	TRUE
rs1343605	A	C	A	C	Depression	Ovarian cancer	0.3821	0.024	0.0045	7.184e-08	0.3677	-0.009933	0.01383	0.4727	500199	66450	logOR	13	53647048	FALSE	4.13353e-05	6.97262e-06	TRUE
rs1354115	A	C	A	C	Depression	Ovarian cancer	0.6293	0.0153	0.0045	0.0005909	0.613	-0.0004004	0.01422	0.9775	500199	66450	logOR	9	2983774	FALSE	1.65988e-05	1.15606e-08	TRUE
rs1409379	T	C	T	C	Depression	Ovarian cancer	0.7638	0.0306	0.0051	1.406e-09	0.7739	0.00874	0.01573	0.578599	500199	66450	logOR	13	31907741	FALSE	5.13454e-05	4.06282e-06	TRUE
rs141954845	A	G	A	G	Depression	Ovarian cancer	0.3957	0.0247	0.0045	2.965e-08	0.403	0.02122	0.01363	0.1195	500199	66450	logOR	3	61192911	FALSE	4.4342e-05	3.29289e-05	TRUE
rs143186028	T	G	T	G	Depression	Ovarian cancer	0.1797	0.0234	0.0056	3.421e-05	0.1593	0.01277	0.0174	0.4631	500199	66450	logOR	20	39997404	FALSE	2.45337e-05	6.63831e-06	TRUE
rs1448938	A	G	A	G	Depression	Ovarian cancer	0.4199	0.0176	0.0043	4.788e-05	0.4097	-0.02182	0.01375	0.1127	500199	66450	logOR	11	30892824	FALSE	2.29343e-05	3.49989e-05	FALSE
rs1466887	T	C	T	C	Depression	Ovarian cancer	0.5485	-0.0211	0.0044	1.367e-06	0.5549	-0.01817	0.01368	0.1839	500199	66450	logOR	1	37709328	FALSE	3.35125e-05	2.47852e-05	TRUE
rs1568452	T	C	T	C	Depression	Ovarian cancer	0.3811	0.0213	0.0044	1.508e-06	0.3873	-0.02112	0.0135	0.1177	500199	66450	logOR	2	58012833	FALSE	3.25257e-05	3.21729e-05	TRUE
rs16887442	T	C	T	C	Depression	Ovarian cancer	0.428	0.0159	0.0044	0.0002622	0.4258	0.009753	0.0133	0.4633	500199	66450	logOR	7	82936909	FALSE	1.88125e-05	7.06909e-06	TRUE
rs169235	A	G	A	G	Depression	Ovarian cancer	0.7529	-0.0231	0.005	3.632e-06	0.759	0.008417	0.01524	0.580801	500199	66450	logOR	1	181740924	FALSE	3.01747e-05	3.93907e-06	TRUE
rs17641524	T	C	T	C	Depression	Ovarian cancer	0.2101	-0.03	0.0053	1.502e-08	0.1943	-0.002812	0.01672	0.8665	500199	66450	logOR	1	197704717	FALSE	4.53986e-05	3.76269e-07	TRUE
rs1890946	T	C	T	C	Depression	Ovarian cancer	0.4702	-0.0282	0.0043	5.888e-11	0.4673	0.01943	0.01321	0.1412	500199	66450	logOR	1	52342427	FALSE	6.02127e-05	2.85649e-05	TRUE
rs1956373	T	G	T	G	Depression	Ovarian cancer	0.7486	-0.021	0.005	2.346e-05	0.7434	0.006756	0.01554	0.6638	500199	66450	logOR	14	60141822	FALSE	2.52269e-05	2.64654e-06	TRUE
rs1982277	T	C	T	C	Depression	Ovarian cancer	0.7573	0.0296	0.0051	5.352e-09	0.7598	0.02402	0.01578	0.128	500199	66450	logOR	9	11513019	FALSE	4.89465e-05	3.20056e-05	TRUE
rs198457	T	C	T	C	Depression	Ovarian cancer	0.1886	-0.0315	0.0056	1.9e-08	0.1781	-0.02119	0.01825	0.2455	500199	66450	logOR	11	61471678	FALSE	4.61529e-05	1.99783e-05	TRUE
rs200949	A	G	A	G	Depression	Ovarian cancer	0.8681	0.0538	0.0064	3.607e-17	0.8748	0.008589	0.02063	0.6772	500199	66450	logOR	6	27835435	FALSE	0.00010073	2.45595e-06	TRUE
rs2043539	A	G	A	G	Depression	Ovarian cancer	0.4179	0.0299	0.0043	5.423e-12	0.4139	-0.01199	0.01337	0.37	500199	66450	logOR	7	12253880	FALSE	6.61006e-05	1.06004e-05	TRUE
rs2187490	T	G	T	G	Depression	Ovarian cancer	0.9081	-0.0383	0.0074	2.574e-07	0.9131	-0.01835	0.02376	0.44	500199	66450	logOR	11	118713180	FALSE	3.72094e-05	8.12135e-06	TRUE
rs2509805	T	C	T	C	Depression	Ovarian cancer	0.3241	0.0239	0.0046	2.404e-07	0.3153	0.01579	0.01439	0.2723	500199	66450	logOR	11	57650796	FALSE	3.80331e-05	1.63607e-05	TRUE
rs2568958	A	G	A	G	Depression	Ovarian cancer	0.6042	0.0382	0.0044	2.902e-18	0.6286	0.01493	0.01366	0.2747	500199	66450	logOR	1	72765116	FALSE	0.000106062	1.5818e-05	TRUE
rs2670139	T	C	T	C	Depression	Ovarian cancer	0.7649	-0.0256	0.0051	4.223e-07	0.7386	0.001306	0.01525	0.9317	500199	66450	logOR	9	126634255	FALSE	3.58215e-05	1.00097e-07	TRUE
rs301799	T	C	T	C	Depression	Ovarian cancer	0.5792	-0.023	0.0044	1.209e-07	0.5722	-0.02125	0.0136	0.1183	500199	66450	logOR	1	8489302	FALSE	3.9189e-05	3.3598e-05	TRUE
rs30266	A	G	A	G	Depression	Ovarian cancer	0.3271	0.0366	0.0046	1.428e-15	0.3385	-0.007638	0.01411	0.5884	500199	66450	logOR	5	103972357	FALSE	8.9614e-05	3.9707e-06	TRUE
rs3099439	T	C	T	C	Depression	Ovarian cancer	0.5351	-0.0241	0.0043	2.777e-08	0.5047	0.01076	0.01336	0.4206	500199	66450	logOR	5	87545318	FALSE	4.39168e-05	8.79719e-06	TRUE
rs33431	T	C	T	C	Depression	Ovarian cancer	0.6149	0.0158	0.0044	0.0003675	0.6303	0.003945	0.01395	0.777301	500199	66450	logOR	19	30939989	FALSE	1.79683e-05	1.10233e-06	TRUE
rs34488670	T	C	T	C	Depression	Ovarian cancer	0.7885	-0.027	0.0053	2.633e-07	0.7912	0.02434	0.01613	0.1312	500199	66450	logOR	15	47684936	FALSE	3.69526e-05	2.97486e-05	TRUE
rs34653192	C	G	C	G	Depression	Ovarian cancer	0.3225	-0.0223	0.0047	1.628e-06	0.314	-0.002134	0.01507	0.8874	500199	66450	logOR	9	31124452	TRUE	3.3026e-05	2.9817e-07	TRUE
rs34937911	T	C	T	C	Depression	Ovarian cancer	0.8835	0.0267	0.0068	8.185e-05	0.8793	-0.01769	0.02126	0.4052	500199	66450	logOR	4	42110353	FALSE	2.23032e-05	1.00953e-05	TRUE
rs35553410	T	C	T	C	Depression	Ovarian cancer	0.7451	-0.0249	0.0049	4.706e-07	0.7424	0.01172	0.01541	0.4468	500199	66450	logOR	4	131237381	FALSE	3.57923e-05	7.98467e-06	TRUE
rs3793577	A	G	A	G	Depression	Ovarian cancer	0.4648	-0.0234	0.0043	6.787e-08	0.4782	-0.01039	0.01411	0.4617	500199	66450	logOR	9	23737627	FALSE	4.14016e-05	8.18771e-06	TRUE
rs3823624	T	C	T	C	Depression	Ovarian cancer	0.8152	0.03	0.0056	7.178e-08	0.8096	-0.0004791	0.01659	0.977	500199	66450	logOR	7	2110346	FALSE	4.12109e-05	1.0755e-08	TRUE
rs4346585	T	C	T	C	Depression	Ovarian cancer	0.6938	-0.0248	0.0047	1.414e-07	0.6855	0.006227	0.0143	0.663201	500199	66450	logOR	3	44736493	FALSE	3.97143e-05	2.54101e-06	TRUE
rs45510091	A	G	A	G	Depression	Ovarian cancer	0.9459	0.0331	0.0095	0.0004759	0.94501	-0.02829	0.03002	0.346	500199	66450	logOR	4	123186393	FALSE	1.70417e-05	1.26416e-05	TRUE
rs4772087	T	C	T	C	Depression	Ovarian cancer	0.3766	0.0213	0.0045	1.739e-06	0.3671	-0.01345	0.01394	0.3346	500199	66450	logOR	13	99115041	FALSE	3.23753e-05	1.27756e-05	TRUE
rs56887639	A	G	A	G	Depression	Ovarian cancer	0.734	-0.0264	0.0049	6.656e-08	0.7233	0.01113	0.0149	0.4552	500199	66450	logOR	16	13755530	FALSE	4.13608e-05	7.53592e-06	TRUE
rs57344483	A	G	A	G	Depression	Ovarian cancer	0.9257	-0.038	0.0082	3.533e-06	0.9185	0.00534	0.02528	0.8327	500199	66450	logOR	11	127022560	FALSE	3.0188e-05	6.48844e-07	TRUE
rs58104186	A	G	A	G	Depression	Ovarian cancer	0.4668	0.0237	0.0043	4.706e-08	0.4566	-0.003645	0.01339	0.7855	500199	66450	logOR	7	109099919	FALSE	4.24933e-05	1.00201e-06	TRUE
rs58621819	A	T	A	T	Depression	Ovarian cancer	0.7869	-0.0277	0.0053	1.876e-07	0.8001	0.02531	0.01664	0.1282	500199	66450	logOR	11	65314830	TRUE	3.91081e-05	3.11422e-05	TRUE
rs59283172	A	G	A	G	Depression	Ovarian cancer	0.1081	-0.039	0.007	2.409e-08	0.1062	-0.03165	0.02188	0.1481	500199	66450	logOR	9	25232978	FALSE	4.45731e-05	2.89016e-05	TRUE
rs5995992	T	C	T	C	Depression	Ovarian cancer	0.7148	-0.0213	0.0048	8.282e-06	0.7345	-0.005636	0.01473	0.7019	500199	66450	logOR	22	41487218	FALSE	2.81127e-05	1.88286e-06	TRUE
rs60157091	T	C	T	C	Depression	Ovarian cancer	0.5126	0.0215	0.0043	6.408e-07	0.5261	0.006486	0.01373	0.6367	500199	66450	logOR	5	61509655	FALSE	3.51032e-05	3.18808e-06	TRUE
rs61902811	A	G	A	G	Depression	Ovarian cancer	0.3678	-0.0277	0.0044	5.001e-10	0.3601	-0.0123	0.01385	0.3745	500199	66450	logOR	11	113370758	FALSE	5.4228e-05	1.05965e-05	TRUE
rs61990288	A	G	A	G	Depression	Ovarian cancer	0.5102	-0.0295	0.0043	6.912e-12	0.5057	-0.01275	0.01336	0.3399	500199	66450	logOR	14	42074726	FALSE	6.60992e-05	1.23515e-05	TRUE
rs62091461	T	C	T	C	Depression	Ovarian cancer	0.2326	-0.028	0.0051	3.978e-08	0.2346	-0.02742	0.01609	0.0884504	500199	66450	logOR	18	52488672	FALSE	4.25354e-05	4.10351e-05	TRUE
rs62188629	A	G	A	G	Depression	Ovarian cancer	0.312	0.0262	0.0047	1.854e-08	0.3258	-0.03299	0.01424	0.0205102	500199	66450	logOR	2	208044470	FALSE	4.47866e-05	7.26598e-05	FALSE
rs67436663	C	G	C	G	Depression	Ovarian cancer	0.2378	-0.0258	0.0052	5.316e-07	0.2709	-0.005086	0.0156	0.744399	500199	66450	logOR	8	71347626	TRUE	3.66713e-05	1.55299e-06	TRUE
rs6783233	T	C	T	C	Depression	Ovarian cancer	0.285	0.0295	0.0048	7.067e-10	0.2852	0.02008	0.01496	0.1793	500199	66450	logOR	3	117509984	FALSE	5.39005e-05	2.49846e-05	TRUE
rs7030813	T	C	T	C	Depression	Ovarian cancer	0.3756	0.0247	0.0045	3.453e-08	0.3871	0.01559	0.01425	0.2739	500199	66450	logOR	9	36999369	FALSE	4.34896e-05	1.75275e-05	TRUE
rs7117514	A	G	A	G	Depression	Ovarian cancer	0.5366	-0.02	0.0043	3.627e-06	0.5347	0.005748	0.01352	0.6708	500199	66450	logOR	11	70544937	FALSE	3.02326e-05	2.4986e-06	TRUE
rs7193263	A	G	A	G	Depression	Ovarian cancer	0.6754	-0.0208	0.0046	7.125e-06	0.6678	-0.002948	0.01423	0.8359	500199	66450	logOR	16	6315880	FALSE	2.883e-05	5.86033e-07	TRUE
rs7198928	T	C	T	C	Depression	Ovarian cancer	0.6157	0.0188	0.0045	2.446e-05	0.5961	0.003324	0.0137	0.8083	500199	66450	logOR	16	7666402	FALSE	2.54194e-05	8.08605e-07	TRUE
rs7200826	T	C	T	C	Depression	Ovarian cancer	0.2568	0.0268	0.0049	5.488e-08	0.2645	0.01065	0.01544	0.4902	500199	66450	logOR	16	13066833	FALSE	4.16652e-05	6.70697e-06	TRUE
rs7227069	A	G	A	G	Depression	Ovarian cancer	0.4317	0.0254	0.0043	4.635e-09	0.448	0.002894	0.01328	0.8275	500199	66450	logOR	18	50731802	FALSE	4.81092e-05	6.29557e-07	TRUE
rs7241572	A	G	A	G	Depression	Ovarian cancer	0.2047	0.0323	0.0054	2.433e-09	0.197	0.005038	0.01776	0.776699	500199	66450	logOR	18	77580712	FALSE	5.16242e-05	1.22045e-06	TRUE
rs725616	T	C	T	C	Depression	Ovarian cancer	0.3623	0.0204	0.0045	5.101e-06	0.3692	-0.01017	0.0138	0.461	500199	66450	logOR	6	147950422	FALSE	2.9225e-05	7.32173e-06	TRUE
rs72710803	A	C	A	C	Depression	Ovarian cancer	0.9121	-0.037	0.0076	1.092e-06	0.91827	-0.02972	0.02391	0.2139	500199	66450	logOR	1	177428018	FALSE	3.33612e-05	2.01494e-05	TRUE
rs75581564	A	G	A	G	Depression	Ovarian cancer	0.1183	0.0238	0.0066	0.0003436	0.1185	0.0275	0.02118	0.1941	500199	66450	logOR	17	27363750	FALSE	1.79586e-05	2.40114e-05	FALSE
rs7585722	T	C	T	C	Depression	Ovarian cancer	0.8468	-0.027	0.0059	5.329e-06	0.8481	-0.02296	0.01846	0.2135	500199	66450	logOR	2	86819128	FALSE	2.87459e-05	2.06424e-05	TRUE
rs7624336	T	G	T	G	Depression	Ovarian cancer	0.2109	0.0258	0.0053	1.046e-06	0.196	0.02263	0.01666	0.1744	500199	66450	logOR	3	53244151	FALSE	3.36709e-05	2.45297e-05	TRUE
rs7659414	A	C	A	C	Depression	Ovarian cancer	0.5779	-0.0182	0.0044	2.938e-05	0.5801	-0.0123	0.01364	0.3671	500199	66450	logOR	4	177350956	FALSE	2.45596e-05	1.12015e-05	TRUE
rs7685686	A	G	A	G	Depression	Ovarian cancer	0.5772	0.0234	0.0045	2.072e-07	0.5632	-0.02161	0.01343	0.1075	500199	66450	logOR	4	3207142	FALSE	4.0616e-05	3.49189e-05	TRUE
rs7758630	A	T	A	T	Depression	Ovarian cancer	0.4046	-0.0229	0.0044	1.824e-07	0.3981	0.006859	0.01365	0.615399	500199	66450	logOR	6	101387304	TRUE	3.83982e-05	3.42656e-06	TRUE
rs7807677	T	C	T	C	Depression	Ovarian cancer	0.5483	0.0274	0.0043	2.381e-10	0.5721	-0.0327	0.01342	0.0148399	500199	66450	logOR	7	117502574	FALSE	5.65154e-05	7.95604e-05	FALSE
rs7837935	T	G	T	G	Depression	Ovarian cancer	0.1558	-0.0287	0.0059	1.324e-06	0.1364	0.003034	0.01933	0.8753	500199	66450	logOR	8	65562019	FALSE	3.29294e-05	3.29594e-07	TRUE
rs7932640	T	C	T	C	Depression	Ovarian cancer	0.447	0.0281	0.0044	9.815e-11	0.4364	0.01917	0.01329	0.1492	500199	66450	logOR	11	88744425	FALSE	5.93254e-05	2.74732e-05	TRUE
rs8037355	T	C	T	C	Depression	Ovarian cancer	0.5515	-0.0177	0.0043	4.065e-05	0.5453	0.007605	0.0135	0.5732	500199	66450	logOR	15	37643831	FALSE	2.35541e-05	4.35892e-06	TRUE
rs913930	A	G	A	G	Depression	Ovarian cancer	0.6413	-0.0171	0.0045	0.0001566	0.6455	0.006151	0.01425	0.666	500199	66450	logOR	9	120484009	FALSE	2.04455e-05	2.63163e-06	TRUE
rs9363467	T	C	T	C	Depression	Ovarian cancer	0.5963	0.0239	0.0045	8.561e-08	0.609	-0.007196	0.01354	0.5952	500199	66450	logOR	6	66565703	FALSE	4.17948e-05	3.74797e-06	TRUE
rs9545360	A	C	A	C	Depression	Ovarian cancer	0.1829	-0.0278	0.0056	7.859e-07	0.1778	-0.008013	0.01746	0.6462	500199	66450	logOR	13	80826373	FALSE	3.51063e-05	2.85312e-06	TRUE
rs9592461	A	G	A	G	Depression	Ovarian cancer	0.4812	0.0179	0.0043	3.013e-05	0.4856	-0.009522	0.01331	0.4744	500199	66450	logOR	13	66941792	FALSE	2.43132e-05	6.88422e-06	TRUE
rs997934	T	C	T	C	Depression	Ovarian cancer	0.3788	0.0195	0.0044	1.156e-05	0.3929	-0.01163	0.01432	0.4166	500199	66450	logOR	10	1795194	FALSE	2.7197e-05	9.80661e-06	TRUE
rs1002656	T	C	T	C	Depression	High grade serous ovarian cancer	0.7076	-0.0248	0.0047	1.554e-07	0.6968	0.03703	0.01795	0.0390697	500199	53978	logOR	1	37192741	FALSE	3.86788e-05	8.80497e-05	FALSE
rs10061069	C	G	C	G	Depression	High grade serous ovarian cancer	0.2222	-0.028	0.0052	6.517e-08	0.2129	0.008719	0.01929	0.6514	500199	53978	logOR	5	93071630	TRUE	4.11843e-05	3.87221e-06	TRUE
rs10149470	A	G	A	G	Depression	High grade serous ovarian cancer	0.4869	-0.0266	0.0043	7.439e-10	0.4914	0.000276	0.01572	0.986	500199	53978	logOR	14	104017953	FALSE	5.37283e-05	5.78697e-09	TRUE
rs1021363	A	G	A	G	Depression	High grade serous ovarian cancer	0.3566	0.03	0.0045	2.287e-11	0.3541	0.01474	0.01643	0.3698	500199	53978	logOR	10	106610839	FALSE	6.27623e-05	1.51043e-05	TRUE
rs1045430	T	G	T	G	Depression	High grade serous ovarian cancer	0.4806	-0.0257	0.0043	2.208e-09	0.4591	-0.001314	0.01586	0.934	500199	53978	logOR	14	75130235	FALSE	5.01132e-05	1.30328e-07	TRUE
rs10789214	T	C	T	C	Depression	High grade serous ovarian cancer	0.5629	0.025	0.0044	9.04e-09	0.5719	-0.007921	0.01597	0.619801	500199	53978	logOR	1	67146817	FALSE	4.67405e-05	4.66923e-06	TRUE
rs10817969	T	G	T	G	Depression	High grade serous ovarian cancer	0.7194	0.028	0.0048	4.711e-09	0.7175	0.008318	0.01755	0.635501	500199	53978	logOR	9	119731045	FALSE	4.81033e-05	4.26283e-06	TRUE
rs10890020	A	G	A	G	Depression	High grade serous ovarian cancer	0.519	-0.0277	0.0043	1.379e-10	0.514	-0.01396	0.01572	0.3746	500199	53978	logOR	1	73668836	FALSE	5.82195e-05	1.47974e-05	TRUE
rs10913112	T	C	T	C	Depression	High grade serous ovarian cancer	0.378	-0.0262	0.0045	4.525e-09	0.3663	-0.0009048	0.01639	0.956	500199	53978	logOR	1	175913828	FALSE	4.90552e-05	5.77627e-08	TRUE
rs1095626	T	C	T	C	Depression	High grade serous ovarian cancer	0.5828	-0.0236	0.0044	6.151e-08	0.5725	-0.02286	0.01585	0.1493	500199	53978	logOR	3	157977962	FALSE	4.11615e-05	3.88748e-05	TRUE
rs11135349	A	C	A	C	Depression	High grade serous ovarian cancer	0.4674	-0.029	0.0043	1.644e-11	0.4659	0.0107	0.01611	0.5068	500199	53978	logOR	5	164523472	FALSE	6.36326e-05	8.65966e-06	TRUE
rs113188507	A	G	A	G	Depression	High grade serous ovarian cancer	0.2888	0.0163	0.0047	0.0005984	0.2878	-0.01407	0.01795	0.4331	500199	53978	logOR	1	80809636	FALSE	1.65874e-05	1.23338e-05	TRUE
rs1152578	T	C	T	C	Depression	High grade serous ovarian cancer	0.4395	-0.019	0.0043	1.187e-05	0.4331	0.002926	0.01589	0.8539	500199	53978	logOR	14	64697037	FALSE	2.70303e-05	6.38947e-07	TRUE
rs11579246	A	G	A	G	Depression	High grade serous ovarian cancer	0.9086	0.0491	0.0075	6.004e-11	0.8961	-0.0283	0.02639	0.2836	500199	53978	logOR	1	50559162	FALSE	6.08523e-05	2.2665e-05	TRUE
rs1226412	T	C	T	C	Depression	High grade serous ovarian cancer	0.7947	0.0215	0.0053	5.621e-05	0.7878	-0.02854	0.01945	0.1423	500199	53978	logOR	2	157111313	FALSE	2.29235e-05	4.13878e-05	FALSE
rs12624433	A	G	A	G	Depression	High grade serous ovarian cancer	0.254	0.0313	0.005	2.836e-10	0.2591	0.01336	0.01807	0.459501	500199	53978	logOR	20	44680853	FALSE	5.64233e-05	1.04149e-05	TRUE
rs12923444	A	C	A	C	Depression	High grade serous ovarian cancer	0.5611	-0.0231	0.0043	9.316e-08	0.5617	0.002491	0.01697	0.8833	500199	53978	logOR	16	21639710	FALSE	3.99424e-05	4.64349e-07	TRUE
rs12966052	C	G	C	G	Depression	High grade serous ovarian cancer	0.1817	-0.0341	0.0056	9.713e-10	0.1865	-0.001548	0.0205	0.9398	500199	53978	logOR	18	52751639	TRUE	5.25503e-05	1.1051e-07	TRUE
rs12967143	C	G	C	G	Depression	High grade serous ovarian cancer	0.7012	-0.0345	0.0047	2.527e-13	0.69	-0.03822	0.01726	0.02683	500199	53978	logOR	18	53099012	TRUE	7.57965e-05	9.49669e-05	FALSE
rs12967855	A	G	A	G	Depression	High grade serous ovarian cancer	0.3303	0.0294	0.0046	1.501e-10	0.315	0.001628	0.01711	0.9242	500199	53978	logOR	18	35138245	FALSE	5.81139e-05	1.73833e-07	TRUE
rs13084037	A	G	A	G	Depression	High grade serous ovarian cancer	0.7743	-0.0291	0.0052	1.719e-08	0.7563	0.02291	0.01891	0.2257	500199	53978	logOR	3	49214066	FALSE	4.4981e-05	2.94041e-05	TRUE
rs1343605	A	C	A	C	Depression	High grade serous ovarian cancer	0.3821	0.024	0.0045	7.184e-08	0.3677	-0.01019	0.01645	0.535601	500199	53978	logOR	13	53647048	FALSE	4.13353e-05	7.3381e-06	TRUE
rs1354115	A	C	A	C	Depression	High grade serous ovarian cancer	0.6293	0.0153	0.0045	0.0005909	0.613	0.01392	0.01689	0.4099	500199	53978	logOR	9	2983774	FALSE	1.65988e-05	1.39722e-05	TRUE
rs1409379	T	C	T	C	Depression	High grade serous ovarian cancer	0.7638	0.0306	0.0051	1.406e-09	0.7739	0.003831	0.0187	0.8377	500199	53978	logOR	13	31907741	FALSE	5.13454e-05	7.80604e-07	TRUE
rs141954845	A	G	A	G	Depression	High grade serous ovarian cancer	0.3957	0.0247	0.0045	2.965e-08	0.403	0.01173	0.01623	0.47	500199	53978	logOR	3	61192911	FALSE	4.4342e-05	1.00622e-05	TRUE
rs143186028	T	G	T	G	Depression	High grade serous ovarian cancer	0.1797	0.0234	0.0056	3.421e-05	0.1593	0.00283	0.02077	0.8917	500199	53978	logOR	20	39997404	FALSE	2.45337e-05	3.26025e-07	TRUE
rs1448938	A	G	A	G	Depression	High grade serous ovarian cancer	0.4199	0.0176	0.0043	4.788e-05	0.4097	-0.03377	0.01637	0.0391399	500199	53978	logOR	11	30892824	FALSE	2.29343e-05	8.38274e-05	FALSE
rs1466887	T	C	T	C	Depression	High grade serous ovarian cancer	0.5485	-0.0211	0.0044	1.367e-06	0.5549	-0.01184	0.01622	0.4655	500199	53978	logOR	1	37709328	FALSE	3.35125e-05	1.05243e-05	TRUE
rs1568452	T	C	T	C	Depression	High grade serous ovarian cancer	0.3811	0.0213	0.0044	1.508e-06	0.3873	-0.03973	0.01608	0.0134899	500199	53978	logOR	2	58012833	FALSE	3.25257e-05	0.000113843	FALSE
rs16887442	T	C	T	C	Depression	High grade serous ovarian cancer	0.428	0.0159	0.0044	0.0002622	0.4258	0.01151	0.01579	0.4659	500199	53978	logOR	7	82936909	FALSE	1.88125e-05	9.84548e-06	TRUE
rs169235	A	G	A	G	Depression	High grade serous ovarian cancer	0.7529	-0.0231	0.005	3.632e-06	0.759	0.0006807	0.01813	0.97	500199	53978	logOR	1	181740924	FALSE	3.01747e-05	2.57627e-08	TRUE
rs17641524	T	C	T	C	Depression	High grade serous ovarian cancer	0.2101	-0.03	0.0053	1.502e-08	0.1943	-0.001053	0.01985	0.9577	500199	53978	logOR	1	197704717	FALSE	4.53986e-05	5.27624e-08	TRUE
rs1890946	T	C	T	C	Depression	High grade serous ovarian cancer	0.4702	-0.0282	0.0043	5.888e-11	0.4673	0.02582	0.0157	0.0999701	500199	53978	logOR	1	52342427	FALSE	6.02127e-05	5.04418e-05	TRUE
rs1956373	T	G	T	G	Depression	High grade serous ovarian cancer	0.7486	-0.021	0.005	2.346e-05	0.7434	0.008127	0.01844	0.6593	500199	53978	logOR	14	60141822	FALSE	2.52269e-05	3.82965e-06	TRUE
rs1982277	T	C	T	C	Depression	High grade serous ovarian cancer	0.7573	0.0296	0.0051	5.352e-09	0.7598	0.02925	0.01881	0.12	500199	53978	logOR	9	11513019	FALSE	4.89465e-05	4.74597e-05	TRUE
rs198457	T	C	T	C	Depression	High grade serous ovarian cancer	0.1886	-0.0315	0.0056	1.9e-08	0.1781	-0.04714	0.02175	0.0299302	500199	53978	logOR	11	61471678	FALSE	4.61529e-05	9.88646e-05	FALSE
rs200949	A	G	A	G	Depression	High grade serous ovarian cancer	0.8681	0.0538	0.0064	3.607e-17	0.8748	-0.008072	0.02452	0.742	500199	53978	logOR	6	27835435	FALSE	0.00010073	2.16918e-06	TRUE
rs2043539	A	G	A	G	Depression	High grade serous ovarian cancer	0.4179	0.0299	0.0043	5.423e-12	0.4139	-0.02535	0.01589	0.1106	500199	53978	logOR	7	12253880	FALSE	6.61006e-05	4.73832e-05	TRUE
rs2187490	T	G	T	G	Depression	High grade serous ovarian cancer	0.9081	-0.0383	0.0074	2.574e-07	0.9131	-0.02266	0.02822	0.4221	500199	53978	logOR	11	118713180	FALSE	3.72094e-05	1.23844e-05	TRUE
rs2509805	T	C	T	C	Depression	High grade serous ovarian cancer	0.3241	0.0239	0.0046	2.404e-07	0.3153	0.002769	0.01715	0.8718	500199	53978	logOR	11	57650796	FALSE	3.80331e-05	5.03143e-07	TRUE
rs2568958	A	G	A	G	Depression	High grade serous ovarian cancer	0.6042	0.0382	0.0044	2.902e-18	0.6286	0.002693	0.01625	0.8684	500199	53978	logOR	1	72765116	FALSE	0.000106062	5.14648e-07	TRUE
rs2670139	T	C	T	C	Depression	High grade serous ovarian cancer	0.7649	-0.0256	0.0051	4.223e-07	0.7386	0.01831	0.01812	0.3122	500199	53978	logOR	9	126634255	FALSE	3.58215e-05	1.96745e-05	TRUE
rs301799	T	C	T	C	Depression	High grade serous ovarian cancer	0.5792	-0.023	0.0044	1.209e-07	0.5722	-0.04351	0.01614	0.00702199	500199	53978	logOR	1	8489302	FALSE	3.9189e-05	0.00014084	FALSE
rs30266	A	G	A	G	Depression	High grade serous ovarian cancer	0.3271	0.0366	0.0046	1.428e-15	0.3385	-0.005509	0.01676	0.7424	500199	53978	logOR	5	103972357	FALSE	8.9614e-05	2.06564e-06	TRUE
rs3099439	T	C	T	C	Depression	High grade serous ovarian cancer	0.5351	-0.0241	0.0043	2.777e-08	0.5047	-0.002409	0.01586	0.8793	500199	53978	logOR	5	87545318	FALSE	4.39168e-05	4.40957e-07	TRUE
rs33431	T	C	T	C	Depression	High grade serous ovarian cancer	0.6149	0.0158	0.0044	0.0003675	0.6303	0.01016	0.01658	0.540201	500199	53978	logOR	19	30939989	FALSE	1.79683e-05	7.31143e-06	TRUE
rs34488670	T	C	T	C	Depression	High grade serous ovarian cancer	0.7885	-0.027	0.0053	2.633e-07	0.7912	0.02663	0.01917	0.1648	500199	53978	logOR	15	47684936	FALSE	3.69526e-05	3.56094e-05	TRUE
rs34653192	C	G	C	G	Depression	High grade serous ovarian cancer	0.3225	-0.0223	0.0047	1.628e-06	0.314	-0.01176	0.01791	0.5115	500199	53978	logOR	9	31124452	TRUE	3.3026e-05	9.05495e-06	TRUE
rs34937911	T	C	T	C	Depression	High grade serous ovarian cancer	0.8835	0.0267	0.0068	8.185e-05	0.8793	-0.04368	0.02509	0.0817504	500199	53978	logOR	4	42110353	FALSE	2.23032e-05	6.15466e-05	FALSE
rs35553410	T	C	T	C	Depression	High grade serous ovarian cancer	0.7451	-0.0249	0.0049	4.706e-07	0.7424	0.01183	0.01834	0.519	500199	53978	logOR	4	131237381	FALSE	3.57923e-05	8.13526e-06	TRUE
rs3793577	A	G	A	G	Depression	High grade serous ovarian cancer	0.4648	-0.0234	0.0043	6.787e-08	0.4782	-0.004799	0.01675	0.774499	500199	53978	logOR	9	23737627	FALSE	4.14016e-05	1.74677e-06	TRUE
rs3823624	T	C	T	C	Depression	High grade serous ovarian cancer	0.8152	0.03	0.0056	7.178e-08	0.8096	-0.01084	0.01967	0.5817	500199	53978	logOR	7	2110346	FALSE	4.12109e-05	5.50573e-06	TRUE
rs4346585	T	C	T	C	Depression	High grade serous ovarian cancer	0.6938	-0.0248	0.0047	1.414e-07	0.6855	-0.002326	0.017	0.8912	500199	53978	logOR	3	44736493	FALSE	3.97143e-05	3.54543e-07	TRUE
rs45510091	A	G	A	G	Depression	High grade serous ovarian cancer	0.9459	0.0331	0.0095	0.0004759	0.94501	-0.05856	0.03556	0.0996391	500199	53978	logOR	4	123186393	FALSE	1.70417e-05	5.41652e-05	FALSE
rs4772087	T	C	T	C	Depression	High grade serous ovarian cancer	0.3766	0.0213	0.0045	1.739e-06	0.3671	-0.004647	0.01654	0.7787	500199	53978	logOR	13	99115041	FALSE	3.23753e-05	1.52506e-06	TRUE
rs56887639	A	G	A	G	Depression	High grade serous ovarian cancer	0.734	-0.0264	0.0049	6.656e-08	0.7233	0.01451	0.01772	0.4129	500199	53978	logOR	16	13755530	FALSE	4.13608e-05	1.28079e-05	TRUE
rs57344483	A	G	A	G	Depression	High grade serous ovarian cancer	0.9257	-0.038	0.0082	3.533e-06	0.9185	-0.0005063	0.03006	0.9866	500199	53978	logOR	11	127022560	FALSE	3.0188e-05	5.83276e-09	TRUE
rs58104186	A	G	A	G	Depression	High grade serous ovarian cancer	0.4668	0.0237	0.0043	4.706e-08	0.4566	-0.0066	0.01595	0.6791	500199	53978	logOR	7	109099919	FALSE	4.24933e-05	3.28521e-06	TRUE
rs58621819	A	T	A	T	Depression	High grade serous ovarian cancer	0.7869	-0.0277	0.0053	1.876e-07	0.8001	0.0198	0.01974	0.3156	500199	53978	logOR	11	65314830	TRUE	3.91081e-05	1.9059e-05	TRUE
rs59283172	A	G	A	G	Depression	High grade serous ovarian cancer	0.1081	-0.039	0.007	2.409e-08	0.1062	-0.02082	0.02603	0.4238	500199	53978	logOR	9	25232978	FALSE	4.45731e-05	1.25067e-05	TRUE
rs5995992	T	C	T	C	Depression	High grade serous ovarian cancer	0.7148	-0.0213	0.0048	8.282e-06	0.7345	-0.002113	0.01748	0.9038	500199	53978	logOR	22	41487218	FALSE	2.81127e-05	2.64653e-07	TRUE
rs60157091	T	C	T	C	Depression	High grade serous ovarian cancer	0.5126	0.0215	0.0043	6.408e-07	0.5261	0.01313	0.01633	0.4214	500199	53978	logOR	5	61509655	FALSE	3.51032e-05	1.30647e-05	TRUE
rs61902811	A	G	A	G	Depression	High grade serous ovarian cancer	0.3678	-0.0277	0.0044	5.001e-10	0.3601	-0.01809	0.01648	0.2725	500199	53978	logOR	11	113370758	FALSE	5.4228e-05	2.29205e-05	TRUE
rs61990288	A	G	A	G	Depression	High grade serous ovarian cancer	0.5102	-0.0295	0.0043	6.912e-12	0.5057	-0.02576	0.01592	0.1055	500199	53978	logOR	14	42074726	FALSE	6.60992e-05	5.04168e-05	TRUE
rs62091461	T	C	T	C	Depression	High grade serous ovarian cancer	0.2326	-0.028	0.0051	3.978e-08	0.2346	-0.03326	0.01916	0.0825201	500199	53978	logOR	18	52488672	FALSE	4.25354e-05	6.03749e-05	FALSE
rs62188629	A	G	A	G	Depression	High grade serous ovarian cancer	0.312	0.0262	0.0047	1.854e-08	0.3258	-0.0237	0.01691	0.1611	500199	53978	logOR	2	208044470	FALSE	4.47866e-05	3.75009e-05	TRUE
rs67436663	C	G	C	G	Depression	High grade serous ovarian cancer	0.2378	-0.0258	0.0052	5.316e-07	0.2709	-0.003939	0.01851	0.8315	500199	53978	logOR	8	71347626	TRUE	3.66713e-05	9.31514e-07	TRUE
rs6783233	T	C	T	C	Depression	High grade serous ovarian cancer	0.285	0.0295	0.0048	7.067e-10	0.2852	0.01391	0.01783	0.4353	500199	53978	logOR	3	117509984	FALSE	5.39005e-05	1.19896e-05	TRUE
rs7030813	T	C	T	C	Depression	High grade serous ovarian cancer	0.3756	0.0247	0.0045	3.453e-08	0.3871	0.01719	0.01691	0.3094	500199	53978	logOR	9	36999369	FALSE	4.34896e-05	2.13097e-05	TRUE
rs7117514	A	G	A	G	Depression	High grade serous ovarian cancer	0.5366	-0.02	0.0043	3.627e-06	0.5347	0.005794	0.01609	0.7188	500199	53978	logOR	11	70544937	FALSE	3.02326e-05	2.53875e-06	TRUE
rs7193263	A	G	A	G	Depression	High grade serous ovarian cancer	0.6754	-0.0208	0.0046	7.125e-06	0.6678	-0.00783	0.01687	0.6426	500199	53978	logOR	16	6315880	FALSE	2.883e-05	4.13418e-06	TRUE
rs7198928	T	C	T	C	Depression	High grade serous ovarian cancer	0.6157	0.0188	0.0045	2.446e-05	0.5961	0.00844	0.01629	0.604399	500199	53978	logOR	16	7666402	FALSE	2.54194e-05	5.21311e-06	TRUE
rs7200826	T	C	T	C	Depression	High grade serous ovarian cancer	0.2568	0.0268	0.0049	5.488e-08	0.2645	0.009867	0.01837	0.591199	500199	53978	logOR	16	13066833	FALSE	4.16652e-05	5.75702e-06	TRUE
rs7227069	A	G	A	G	Depression	High grade serous ovarian cancer	0.4317	0.0254	0.0043	4.635e-09	0.448	-0.002275	0.01581	0.8856	500199	53978	logOR	18	50731802	FALSE	4.81092e-05	3.89046e-07	TRUE
rs7241572	A	G	A	G	Depression	High grade serous ovarian cancer	0.2047	0.0323	0.0054	2.433e-09	0.197	0.01284	0.02106	0.542	500199	53978	logOR	18	77580712	FALSE	5.16242e-05	7.92738e-06	TRUE
rs725616	T	C	T	C	Depression	High grade serous ovarian cancer	0.3623	0.0204	0.0045	5.101e-06	0.3692	-0.02774	0.01645	0.0917804	500199	53978	logOR	6	147950422	FALSE	2.9225e-05	5.44708e-05	FALSE
rs72710803	A	C	A	C	Depression	High grade serous ovarian cancer	0.9121	-0.037	0.0076	1.092e-06	0.91827	-0.01869	0.0285	0.5119	500199	53978	logOR	1	177428018	FALSE	3.33612e-05	7.96872e-06	TRUE
rs75581564	A	G	A	G	Depression	High grade serous ovarian cancer	0.1183	0.0238	0.0066	0.0003436	0.1185	0.03045	0.02519	0.2268	500199	53978	logOR	17	27363750	FALSE	1.79586e-05	2.94391e-05	FALSE
rs7585722	T	C	T	C	Depression	High grade serous ovarian cancer	0.8468	-0.027	0.0059	5.329e-06	0.8481	-0.02611	0.02192	0.2335	500199	53978	logOR	2	86819128	FALSE	2.87459e-05	2.66949e-05	TRUE
rs7624336	T	G	T	G	Depression	High grade serous ovarian cancer	0.2109	0.0258	0.0053	1.046e-06	0.196	0.009792	0.01984	0.6217	500199	53978	logOR	3	53244151	FALSE	3.36709e-05	4.59277e-06	TRUE
rs7659414	A	C	A	C	Depression	High grade serous ovarian cancer	0.5779	-0.0182	0.0044	2.938e-05	0.5801	-0.01839	0.01618	0.2559	500199	53978	logOR	4	177350956	FALSE	2.45596e-05	2.50393e-05	FALSE
rs7685686	A	G	A	G	Depression	High grade serous ovarian cancer	0.5772	0.0234	0.0045	2.072e-07	0.5632	-0.02084	0.01593	0.1908	500199	53978	logOR	4	3207142	FALSE	4.0616e-05	3.24749e-05	TRUE
rs7758630	A	T	A	T	Depression	High grade serous ovarian cancer	0.4046	-0.0229	0.0044	1.824e-07	0.3981	-0.006302	0.01623	0.6979	500199	53978	logOR	6	101387304	TRUE	3.83982e-05	2.89263e-06	TRUE
rs7807677	T	C	T	C	Depression	High grade serous ovarian cancer	0.5483	0.0274	0.0043	2.381e-10	0.5721	-0.03093	0.01598	0.0528896	500199	53978	logOR	7	117502574	FALSE	5.65154e-05	7.11811e-05	FALSE
rs7837935	T	G	T	G	Depression	High grade serous ovarian cancer	0.1558	-0.0287	0.0059	1.324e-06	0.1364	0.0007208	0.02298	0.975	500199	53978	logOR	8	65562019	FALSE	3.29294e-05	1.86028e-08	TRUE
rs7932640	T	C	T	C	Depression	High grade serous ovarian cancer	0.447	0.0281	0.0044	9.815e-11	0.4364	0.006216	0.01581	0.694201	500199	53978	logOR	11	88744425	FALSE	5.93254e-05	2.88867e-06	TRUE
rs8037355	T	C	T	C	Depression	High grade serous ovarian cancer	0.5515	-0.0177	0.0043	4.065e-05	0.5453	0.01198	0.01606	0.4557	500199	53978	logOR	15	37643831	FALSE	2.35541e-05	1.08166e-05	TRUE
rs913930	A	G	A	G	Depression	High grade serous ovarian cancer	0.6413	-0.0171	0.0045	0.0001566	0.6455	-0.003174	0.01688	0.8509	500199	53978	logOR	9	120484009	FALSE	2.04455e-05	7.00725e-07	TRUE
rs9363467	T	C	T	C	Depression	High grade serous ovarian cancer	0.5963	0.0239	0.0045	8.561e-08	0.609	-0.009903	0.01611	0.5387	500199	53978	logOR	6	66565703	FALSE	4.17948e-05	7.09816e-06	TRUE
rs9545360	A	C	A	C	Depression	High grade serous ovarian cancer	0.1829	-0.0278	0.0056	7.859e-07	0.1778	-0.002283	0.02072	0.9122	500199	53978	logOR	13	80826373	FALSE	3.51063e-05	2.31602e-07	TRUE
rs9592461	A	G	A	G	Depression	High grade serous ovarian cancer	0.4812	0.0179	0.0043	3.013e-05	0.4856	-0.01878	0.01578	0.2339	500199	53978	logOR	13	66941792	FALSE	2.43132e-05	2.67782e-05	FALSE
rs997934	T	C	T	C	Depression	High grade serous ovarian cancer	0.3788	0.0195	0.0044	1.156e-05	0.3929	-0.003842	0.01697	0.8209	500199	53978	logOR	10	1795194	FALSE	2.7197e-05	1.07023e-06	TRUE
rs1002656	T	C	T	C	Depression	Low grade serous ovarian cancer	0.7076	-0.0248	0.0047	1.554e-07	0.6968	-0.1125	0.05377	0.0363898	500199	41953	logOR	1	37192741	FALSE	3.86788e-05	0.000812103	FALSE
rs10061069	C	G	C	G	Depression	Low grade serous ovarian cancer	0.2222	-0.028	0.0052	6.517e-08	0.2129	0.1011	0.05761	0.0793506	500199	41953	logOR	5	93071630	TRUE	4.11843e-05	0.000520359	FALSE
rs10149470	A	G	A	G	Depression	Low grade serous ovarian cancer	0.4869	-0.0266	0.0043	7.439e-10	0.4914	-0.03898	0.04798	0.4166	500199	41953	logOR	14	104017953	FALSE	5.37283e-05	0.000115416	FALSE
rs1021363	A	G	A	G	Depression	Low grade serous ovarian cancer	0.3566	0.03	0.0045	2.287e-11	0.3541	-0.03627	0.04993	0.4675	500199	41953	logOR	10	106610839	FALSE	6.27623e-05	9.14467e-05	FALSE
rs1045430	T	G	T	G	Depression	Low grade serous ovarian cancer	0.4806	-0.0257	0.0043	2.208e-09	0.4591	0.05941	0.04783	0.2142	500199	41953	logOR	14	75130235	FALSE	5.01132e-05	0.000266348	FALSE
rs10789214	T	C	T	C	Depression	Low grade serous ovarian cancer	0.5629	0.025	0.0044	9.04e-09	0.5719	-0.02326	0.04848	0.631401	500199	41953	logOR	1	67146817	FALSE	4.67405e-05	4.02614e-05	TRUE
rs10817969	T	G	T	G	Depression	Low grade serous ovarian cancer	0.7194	0.028	0.0048	4.711e-09	0.7175	0.00872	0.05311	0.8696	500199	41953	logOR	9	119731045	FALSE	4.81033e-05	4.68482e-06	TRUE
rs10890020	A	G	A	G	Depression	Low grade serous ovarian cancer	0.519	-0.0277	0.0043	1.379e-10	0.514	-0.03275	0.04793	0.494399	500199	41953	logOR	1	73668836	FALSE	5.82195e-05	8.14344e-05	FALSE
rs10913112	T	C	T	C	Depression	Low grade serous ovarian cancer	0.378	-0.0262	0.0045	4.525e-09	0.3663	0.0001261	0.05029	0.998	500199	41953	logOR	1	175913828	FALSE	4.90552e-05	1.12195e-09	TRUE
rs1095626	T	C	T	C	Depression	Low grade serous ovarian cancer	0.5828	-0.0236	0.0044	6.151e-08	0.5725	0.05618	0.0486	0.2477	500199	41953	logOR	3	157977962	FALSE	4.11615e-05	0.000234744	FALSE
rs11135349	A	C	A	C	Depression	Low grade serous ovarian cancer	0.4674	-0.029	0.0043	1.644e-11	0.4659	0.03682	0.04879	0.4505	500199	41953	logOR	5	164523472	FALSE	6.36326e-05	0.000102532	FALSE
rs113188507	A	G	A	G	Depression	Low grade serous ovarian cancer	0.2888	0.0163	0.0047	0.0005984	0.2878	-0.01982	0.05427	0.715	500199	41953	logOR	1	80809636	FALSE	1.65874e-05	2.44743e-05	FALSE
rs1152578	T	C	T	C	Depression	Low grade serous ovarian cancer	0.4395	-0.019	0.0043	1.187e-05	0.4331	0.05712	0.04823	0.2363	500199	41953	logOR	14	64697037	FALSE	2.70303e-05	0.000243437	FALSE
rs11579246	A	G	A	G	Depression	Low grade serous ovarian cancer	0.9086	0.0491	0.0075	6.004e-11	0.8961	-0.01697	0.08056	0.8332	500199	41953	logOR	1	50559162	FALSE	6.08523e-05	8.14993e-06	TRUE
rs1226412	T	C	T	C	Depression	Low grade serous ovarian cancer	0.7947	0.0215	0.0053	5.621e-05	0.7878	0.012	0.0601	0.8417	500199	41953	logOR	2	157111313	FALSE	2.29235e-05	7.31715e-06	TRUE
rs12624433	A	G	A	G	Depression	Low grade serous ovarian cancer	0.254	0.0313	0.005	2.836e-10	0.2591	-0.01696	0.05545	0.7597	500199	41953	logOR	20	44680853	FALSE	5.64233e-05	1.67839e-05	TRUE
rs12923444	A	C	A	C	Depression	Low grade serous ovarian cancer	0.5611	-0.0231	0.0043	9.316e-08	0.5617	0.0561	0.05212	0.2812	500199	41953	logOR	16	21639710	FALSE	3.99424e-05	0.000235462	FALSE
rs12966052	C	G	C	G	Depression	Low grade serous ovarian cancer	0.1817	-0.0341	0.0056	9.713e-10	0.1865	0.06656	0.06195	0.2826	500199	41953	logOR	18	52751639	TRUE	5.25503e-05	0.000204266	FALSE
rs12967143	C	G	C	G	Depression	Low grade serous ovarian cancer	0.7012	-0.0345	0.0047	2.527e-13	0.69	0.04019	0.05311	0.4492	500199	41953	logOR	18	53099012	TRUE	7.57965e-05	0.000105008	FALSE
rs12967855	A	G	A	G	Depression	Low grade serous ovarian cancer	0.3303	0.0294	0.0046	1.501e-10	0.315	0.05086	0.05137	0.3222	500199	41953	logOR	18	35138245	FALSE	5.81139e-05	0.00016963	FALSE
rs13084037	A	G	A	G	Depression	Low grade serous ovarian cancer	0.7743	-0.0291	0.0052	1.719e-08	0.7563	-0.01519	0.0572	0.7905	500199	41953	logOR	3	49214066	FALSE	4.4981e-05	1.29265e-05	TRUE
rs1343605	A	C	A	C	Depression	Low grade serous ovarian cancer	0.3821	0.024	0.0045	7.184e-08	0.3677	0.0294	0.0501	0.5573	500199	41953	logOR	13	53647048	FALSE	4.13353e-05	6.1081e-05	FALSE
rs1354115	A	C	A	C	Depression	Low grade serous ovarian cancer	0.6293	0.0153	0.0045	0.0005909	0.613	-0.05096	0.05091	0.3168	500199	41953	logOR	9	2983774	FALSE	1.65988e-05	0.000187228	FALSE
rs1409379	T	C	T	C	Depression	Low grade serous ovarian cancer	0.7638	0.0306	0.0051	1.406e-09	0.7739	0.03351	0.05774	0.561699	500199	41953	logOR	13	31907741	FALSE	5.13454e-05	5.97214e-05	FALSE
rs141954845	A	G	A	G	Depression	Low grade serous ovarian cancer	0.3957	0.0247	0.0045	2.965e-08	0.403	0.03597	0.04918	0.4645	500199	41953	logOR	3	61192911	FALSE	4.4342e-05	9.46108e-05	FALSE
rs143186028	T	G	T	G	Depression	Low grade serous ovarian cancer	0.1797	0.0234	0.0056	3.421e-05	0.1593	0.01321	0.06302	0.834	500199	41953	logOR	20	39997404	FALSE	2.45337e-05	7.10364e-06	TRUE
rs1448938	A	G	A	G	Depression	Low grade serous ovarian cancer	0.4199	0.0176	0.0043	4.788e-05	0.4097	-0.07794	0.04949	0.1153	500199	41953	logOR	11	30892824	FALSE	2.29343e-05	0.000446362	FALSE
rs1466887	T	C	T	C	Depression	Low grade serous ovarian cancer	0.5485	-0.0211	0.0044	1.367e-06	0.5549	-0.004935	0.04932	0.9203	500199	41953	logOR	1	37709328	FALSE	3.35125e-05	1.82838e-06	TRUE
rs1568452	T	C	T	C	Depression	Low grade serous ovarian cancer	0.3811	0.0213	0.0044	1.508e-06	0.3873	0.009611	0.04867	0.8435	500199	41953	logOR	2	58012833	FALSE	3.25257e-05	6.66271e-06	TRUE
rs16887442	T	C	T	C	Depression	Low grade serous ovarian cancer	0.428	0.0159	0.0044	0.0002622	0.4258	0.03341	0.04843	0.4903	500199	41953	logOR	7	82936909	FALSE	1.88125e-05	8.29483e-05	FALSE
rs169235	A	G	A	G	Depression	Low grade serous ovarian cancer	0.7529	-0.0231	0.005	3.632e-06	0.759	0.01277	0.05526	0.8173	500199	41953	logOR	1	181740924	FALSE	3.01747e-05	9.06689e-06	TRUE
rs17641524	T	C	T	C	Depression	Low grade serous ovarian cancer	0.2101	-0.03	0.0053	1.502e-08	0.1943	0.1146	0.05946	0.05392	500199	41953	logOR	1	197704717	FALSE	4.53986e-05	0.000624548	FALSE
rs1890946	T	C	T	C	Depression	Low grade serous ovarian cancer	0.4702	-0.0282	0.0043	5.888e-11	0.4673	0.04956	0.04794	0.3012	500199	41953	logOR	1	52342427	FALSE	6.02127e-05	0.000185815	FALSE
rs1956373	T	G	T	G	Depression	Low grade serous ovarian cancer	0.7486	-0.021	0.005	2.346e-05	0.7434	0.04612	0.05633	0.4115	500199	41953	logOR	14	60141822	FALSE	2.52269e-05	0.000123318	FALSE
rs1982277	T	C	T	C	Depression	Low grade serous ovarian cancer	0.7573	0.0296	0.0051	5.352e-09	0.7598	0.01199	0.05674	0.8326	500199	41953	logOR	9	11513019	FALSE	4.89465e-05	7.97496e-06	TRUE
rs198457	T	C	T	C	Depression	Low grade serous ovarian cancer	0.1886	-0.0315	0.0056	1.9e-08	0.1781	-0.02426	0.06512	0.7089	500199	41953	logOR	11	61471678	FALSE	4.61529e-05	2.61863e-05	TRUE
rs200949	A	G	A	G	Depression	Low grade serous ovarian cancer	0.8681	0.0538	0.0064	3.607e-17	0.8748	-0.05214	0.07093	0.4623	500199	41953	logOR	6	27835435	FALSE	0.00010073	9.04977e-05	TRUE
rs2043539	A	G	A	G	Depression	Low grade serous ovarian cancer	0.4179	0.0299	0.0043	5.423e-12	0.4139	-0.008634	0.04855	0.8589	500199	41953	logOR	7	12253880	FALSE	6.61006e-05	5.49681e-06	TRUE
rs2187490	T	G	T	G	Depression	Low grade serous ovarian cancer	0.9081	-0.0383	0.0074	2.574e-07	0.9131	-0.0813	0.08479	0.3376	500199	41953	logOR	11	118713180	FALSE	3.72094e-05	0.000159394	FALSE
rs2509805	T	C	T	C	Depression	Low grade serous ovarian cancer	0.3241	0.0239	0.0046	2.404e-07	0.3153	0.0186	0.05144	0.717599	500199	41953	logOR	11	57650796	FALSE	3.80331e-05	2.27019e-05	TRUE
rs2568958	A	G	A	G	Depression	Low grade serous ovarian cancer	0.6042	0.0382	0.0044	2.902e-18	0.6286	0.02575	0.04953	0.6031	500199	41953	logOR	1	72765116	FALSE	0.000106062	4.70513e-05	TRUE
rs2670139	T	C	T	C	Depression	Low grade serous ovarian cancer	0.7649	-0.0256	0.0051	4.223e-07	0.7386	-0.01135	0.0561	0.8396	500199	41953	logOR	9	126634255	FALSE	3.58215e-05	7.56005e-06	TRUE
rs301799	T	C	T	C	Depression	Low grade serous ovarian cancer	0.5792	-0.023	0.0044	1.209e-07	0.5722	-0.0575	0.04917	0.2422	500199	41953	logOR	1	8489302	FALSE	3.9189e-05	0.000245946	FALSE
rs30266	A	G	A	G	Depression	Low grade serous ovarian cancer	0.3271	0.0366	0.0046	1.428e-15	0.3385	0.04863	0.05003	0.3311	500199	41953	logOR	5	103972357	FALSE	8.9614e-05	0.000160934	FALSE
rs3099439	T	C	T	C	Depression	Low grade serous ovarian cancer	0.5351	-0.0241	0.0043	2.777e-08	0.5047	0.06067	0.04825	0.2086	500199	41953	logOR	5	87545318	FALSE	4.39168e-05	0.000279608	FALSE
rs33431	T	C	T	C	Depression	Low grade serous ovarian cancer	0.6149	0.0158	0.0044	0.0003675	0.6303	-0.04789	0.04996	0.3378	500199	41953	logOR	19	30939989	FALSE	1.79683e-05	0.000162419	FALSE
rs34488670	T	C	T	C	Depression	Low grade serous ovarian cancer	0.7885	-0.027	0.0053	2.633e-07	0.7912	0.0725	0.05892	0.2185	500199	41953	logOR	15	47684936	FALSE	3.69526e-05	0.000263876	FALSE
rs34653192	C	G	C	G	Depression	Low grade serous ovarian cancer	0.3225	-0.0223	0.0047	1.628e-06	0.314	0.03841	0.0542	0.4785	500199	41953	logOR	9	31124452	TRUE	3.3026e-05	9.65877e-05	FALSE
rs34937911	T	C	T	C	Depression	Low grade serous ovarian cancer	0.8835	0.0267	0.0068	8.185e-05	0.8793	0.06106	0.07735	0.4299	500199	41953	logOR	4	42110353	FALSE	2.23032e-05	0.000120262	FALSE
rs35553410	T	C	T	C	Depression	Low grade serous ovarian cancer	0.7451	-0.0249	0.0049	4.706e-07	0.7424	0.0837	0.0556	0.1322	500199	41953	logOR	4	131237381	FALSE	3.57923e-05	0.00040708	FALSE
rs3793577	A	G	A	G	Depression	Low grade serous ovarian cancer	0.4648	-0.0234	0.0043	6.787e-08	0.4782	-0.0734	0.05076	0.1481	500199	41953	logOR	9	23737627	FALSE	4.14016e-05	0.00040846	FALSE
rs3823624	T	C	T	C	Depression	Low grade serous ovarian cancer	0.8152	0.03	0.0056	7.178e-08	0.8096	0.01305	0.06101	0.8306	500199	41953	logOR	7	2110346	FALSE	4.12109e-05	7.97952e-06	TRUE
rs4346585	T	C	T	C	Depression	Low grade serous ovarian cancer	0.6938	-0.0248	0.0047	1.414e-07	0.6855	0.06255	0.05229	0.2317	500199	41953	logOR	3	44736493	FALSE	3.97143e-05	0.000256326	FALSE
rs45510091	A	G	A	G	Depression	Low grade serous ovarian cancer	0.9459	0.0331	0.0095	0.0004759	0.94501	0.1278	0.1111	0.2503	500199	41953	logOR	4	123186393	FALSE	1.70417e-05	0.000257924	FALSE
rs4772087	T	C	T	C	Depression	Low grade serous ovarian cancer	0.3766	0.0213	0.0045	1.739e-06	0.3671	-0.00846	0.05011	0.8659	500199	41953	logOR	13	99115041	FALSE	3.23753e-05	5.05452e-06	TRUE
rs56887639	A	G	A	G	Depression	Low grade serous ovarian cancer	0.734	-0.0264	0.0049	6.656e-08	0.7233	0.07936	0.05528	0.1511	500199	41953	logOR	16	13755530	FALSE	4.13608e-05	0.000382989	FALSE
rs57344483	A	G	A	G	Depression	Low grade serous ovarian cancer	0.9257	-0.038	0.0082	3.533e-06	0.9185	-0.03912	0.09073	0.6663	500199	41953	logOR	11	127022560	FALSE	3.0188e-05	3.4821e-05	FALSE
rs58104186	A	G	A	G	Depression	Low grade serous ovarian cancer	0.4668	0.0237	0.0043	4.706e-08	0.4566	0.02828	0.04855	0.5602	500199	41953	logOR	7	109099919	FALSE	4.24933e-05	6.03128e-05	FALSE
rs58621819	A	T	A	T	Depression	Low grade serous ovarian cancer	0.7869	-0.0277	0.0053	1.876e-07	0.8001	0.09071	0.06018	0.1318	500199	41953	logOR	11	65314830	TRUE	3.91081e-05	0.000399867	FALSE
rs59283172	A	G	A	G	Depression	Low grade serous ovarian cancer	0.1081	-0.039	0.007	2.409e-08	0.1062	-0.1218	0.08013	0.1286	500199	41953	logOR	9	25232978	FALSE	4.45731e-05	0.000427854	FALSE
rs5995992	T	C	T	C	Depression	Low grade serous ovarian cancer	0.7148	-0.0213	0.0048	8.282e-06	0.7345	0.04447	0.05403	0.4105	500199	41953	logOR	22	41487218	FALSE	2.81127e-05	0.000117209	FALSE
rs60157091	T	C	T	C	Depression	Low grade serous ovarian cancer	0.5126	0.0215	0.0043	6.408e-07	0.5261	0.07701	0.0493	0.1183	500199	41953	logOR	5	61509655	FALSE	3.51032e-05	0.000449237	FALSE
rs61902811	A	G	A	G	Depression	Low grade serous ovarian cancer	0.3678	-0.0277	0.0044	5.001e-10	0.3601	-0.04943	0.04984	0.3212	500199	41953	logOR	11	113370758	FALSE	5.4228e-05	0.000171105	FALSE
rs61990288	A	G	A	G	Depression	Low grade serous ovarian cancer	0.5102	-0.0295	0.0043	6.912e-12	0.5057	-0.007411	0.04847	0.8785	500199	41953	logOR	14	42074726	FALSE	6.60992e-05	4.17308e-06	TRUE
rs62091461	T	C	T	C	Depression	Low grade serous ovarian cancer	0.2326	-0.028	0.0051	3.978e-08	0.2346	-0.1347	0.05884	0.0220501	500199	41953	logOR	18	52488672	FALSE	4.25354e-05	0.000989335	FALSE
rs62188629	A	G	A	G	Depression	Low grade serous ovarian cancer	0.312	0.0262	0.0047	1.854e-08	0.3258	-0.04499	0.05184	0.3855	500199	41953	logOR	2	208044470	FALSE	4.47866e-05	0.000135125	FALSE
rs67436663	C	G	C	G	Depression	Low grade serous ovarian cancer	0.2378	-0.0258	0.0052	5.316e-07	0.2709	0.03758	0.05637	0.505	500199	41953	logOR	8	71347626	TRUE	3.66713e-05	8.47802e-05	FALSE
rs6783233	T	C	T	C	Depression	Low grade serous ovarian cancer	0.285	0.0295	0.0048	7.067e-10	0.2852	0.01467	0.05367	0.7845	500199	41953	logOR	3	117509984	FALSE	5.39005e-05	1.33355e-05	TRUE
rs7030813	T	C	T	C	Depression	Low grade serous ovarian cancer	0.3756	0.0247	0.0045	3.453e-08	0.3871	0.02861	0.05127	0.5768	500199	41953	logOR	9	36999369	FALSE	4.34896e-05	5.90261e-05	FALSE
rs7117514	A	G	A	G	Depression	Low grade serous ovarian cancer	0.5366	-0.02	0.0043	3.627e-06	0.5347	-0.1047	0.0489	0.0322901	500199	41953	logOR	11	70544937	FALSE	3.02326e-05	0.00082832	FALSE
rs7193263	A	G	A	G	Depression	Low grade serous ovarian cancer	0.6754	-0.0208	0.0046	7.125e-06	0.6678	0.04633	0.05107	0.3643	500199	41953	logOR	16	6315880	FALSE	2.883e-05	0.00014472	FALSE
rs7198928	T	C	T	C	Depression	Low grade serous ovarian cancer	0.6157	0.0188	0.0045	2.446e-05	0.5961	0.03464	0.0498	0.4867	500199	41953	logOR	16	7666402	FALSE	2.54194e-05	8.78076e-05	FALSE
rs7200826	T	C	T	C	Depression	Low grade serous ovarian cancer	0.2568	0.0268	0.0049	5.488e-08	0.2645	-0.02966	0.05591	0.595701	500199	41953	logOR	16	13066833	FALSE	4.16652e-05	5.20175e-05	FALSE
rs7227069	A	G	A	G	Depression	Low grade serous ovarian cancer	0.4317	0.0254	0.0043	4.635e-09	0.448	0.06505	0.04804	0.1757	500199	41953	logOR	18	50731802	FALSE	4.81092e-05	0.000317977	FALSE
rs7241572	A	G	A	G	Depression	Low grade serous ovarian cancer	0.2047	0.0323	0.0054	2.433e-09	0.197	-0.166	0.06528	0.0110101	500199	41953	logOR	18	77580712	FALSE	5.16242e-05	0.00132326	FALSE
rs725616	T	C	T	C	Depression	Low grade serous ovarian cancer	0.3623	0.0204	0.0045	5.101e-06	0.3692	-0.02869	0.04983	0.5647	500199	41953	logOR	6	147950422	FALSE	2.9225e-05	5.82654e-05	FALSE
rs72710803	A	C	A	C	Depression	Low grade serous ovarian cancer	0.9121	-0.037	0.0076	1.092e-06	0.91827	-0.07205	0.08462	0.3945	500199	41953	logOR	1	177428018	FALSE	3.33612e-05	0.00011841	FALSE
rs75581564	A	G	A	G	Depression	Low grade serous ovarian cancer	0.1183	0.0238	0.0066	0.0003436	0.1185	0.09201	0.07509	0.2204	500199	41953	logOR	17	27363750	FALSE	1.79586e-05	0.00026873	FALSE
rs7585722	T	C	T	C	Depression	Low grade serous ovarian cancer	0.8468	-0.027	0.0059	5.329e-06	0.8481	0.09664	0.06798	0.1552	500199	41953	logOR	2	86819128	FALSE	2.87459e-05	0.000365579	FALSE
rs7624336	T	G	T	G	Depression	Low grade serous ovarian cancer	0.2109	0.0258	0.0053	1.046e-06	0.196	-0.06082	0.06154	0.323	500199	41953	logOR	3	53244151	FALSE	3.36709e-05	0.000177153	FALSE
rs7659414	A	C	A	C	Depression	Low grade serous ovarian cancer	0.5779	-0.0182	0.0044	2.938e-05	0.5801	-0.05181	0.04929	0.2932	500199	41953	logOR	4	177350956	FALSE	2.45596e-05	0.000198706	FALSE
rs7685686	A	G	A	G	Depression	Low grade serous ovarian cancer	0.5772	0.0234	0.0045	2.072e-07	0.5632	-0.08402	0.04894	0.0860003	500199	41953	logOR	4	3207142	FALSE	4.0616e-05	0.000527598	FALSE
rs7758630	A	T	A	T	Depression	Low grade serous ovarian cancer	0.4046	-0.0229	0.0044	1.824e-07	0.3981	0.05391	0.0489	0.2703	500199	41953	logOR	6	101387304	TRUE	3.83982e-05	0.000211634	FALSE
rs7807677	T	C	T	C	Depression	Low grade serous ovarian cancer	0.5483	0.0274	0.0043	2.381e-10	0.5721	-0.07413	0.04859	0.1271	500199	41953	logOR	7	117502574	FALSE	5.65154e-05	0.000408739	FALSE
rs7837935	T	G	T	G	Depression	Low grade serous ovarian cancer	0.1558	-0.0287	0.0059	1.324e-06	0.1364	0.00165	0.06892	0.9809	500199	41953	logOR	8	65562019	FALSE	3.29294e-05	9.74802e-08	TRUE
rs7932640	T	C	T	C	Depression	Low grade serous ovarian cancer	0.447	0.0281	0.0044	9.815e-11	0.4364	0.0853	0.04814	0.0764504	500199	41953	logOR	11	88744425	FALSE	5.93254e-05	0.000543675	FALSE
rs8037355	T	C	T	C	Depression	Low grade serous ovarian cancer	0.5515	-0.0177	0.0043	4.065e-05	0.5453	-0.06121	0.04885	0.2102	500199	41953	logOR	15	37643831	FALSE	2.35541e-05	0.000282296	FALSE
rs913930	A	G	A	G	Depression	Low grade serous ovarian cancer	0.6413	-0.0171	0.0045	0.0001566	0.6455	0.04996	0.05176	0.3344	500199	41953	logOR	9	120484009	FALSE	2.04455e-05	0.000173582	FALSE
rs9363467	T	C	T	C	Depression	Low grade serous ovarian cancer	0.5963	0.0239	0.0045	8.561e-08	0.609	-0.01387	0.04905	0.777401	500199	41953	logOR	6	66565703	FALSE	4.17948e-05	1.39239e-05	TRUE
rs9545360	A	C	A	C	Depression	Low grade serous ovarian cancer	0.1829	-0.0278	0.0056	7.859e-07	0.1778	0.06475	0.06307	0.3046	500199	41953	logOR	13	80826373	FALSE	3.51063e-05	0.000186264	FALSE
rs9592461	A	G	A	G	Depression	Low grade serous ovarian cancer	0.4812	0.0179	0.0043	3.013e-05	0.4856	-0.03733	0.04836	0.4401	500199	41953	logOR	13	66941792	FALSE	2.43132e-05	0.000105796	FALSE
rs997934	T	C	T	C	Depression	Low grade serous ovarian cancer	0.3788	0.0195	0.0044	1.156e-05	0.3929	0.02642	0.05132	0.606801	500199	41953	logOR	10	1795194	FALSE	2.7197e-05	5.06066e-05	FALSE
rs1002656	T	C	T	C	Depression	Invasive mucinous ovarian cancer	0.7076	-0.0248	0.0047	1.554e-07	0.6968	-0.08476	0.04465	0.0576594	500199	42358	logOR	1	37192741	FALSE	3.86788e-05	0.000461148	FALSE
rs10061069	C	G	C	G	Depression	Invasive mucinous ovarian cancer	0.2222	-0.028	0.0052	6.517e-08	0.2129	0.01984	0.04879	0.6842	500199	42358	logOR	5	93071630	TRUE	4.11843e-05	2.00494e-05	TRUE
rs10149470	A	G	A	G	Depression	Invasive mucinous ovarian cancer	0.4869	-0.0266	0.0043	7.439e-10	0.4914	0.06488	0.03966	0.1019	500199	42358	logOR	14	104017953	FALSE	5.37283e-05	0.00031968	FALSE
rs1021363	A	G	A	G	Depression	Invasive mucinous ovarian cancer	0.3566	0.03	0.0045	2.287e-11	0.3541	-0.0352	0.04139	0.3951	500199	42358	logOR	10	106610839	FALSE	6.27623e-05	8.61312e-05	FALSE
rs1045430	T	G	T	G	Depression	Invasive mucinous ovarian cancer	0.4806	-0.0257	0.0043	2.208e-09	0.4591	-0.006753	0.03991	0.8656	500199	42358	logOR	14	75130235	FALSE	5.01132e-05	3.44221e-06	TRUE
rs10789214	T	C	T	C	Depression	Invasive mucinous ovarian cancer	0.5629	0.025	0.0044	9.04e-09	0.5719	0.01954	0.04018	0.6268	500199	42358	logOR	1	67146817	FALSE	4.67405e-05	2.84134e-05	TRUE
rs10817969	T	G	T	G	Depression	Invasive mucinous ovarian cancer	0.7194	0.028	0.0048	4.711e-09	0.7175	0.0008075	0.04391	0.9853	500199	42358	logOR	9	119731045	FALSE	4.81033e-05	4.01742e-08	TRUE
rs10890020	A	G	A	G	Depression	Invasive mucinous ovarian cancer	0.519	-0.0277	0.0043	1.379e-10	0.514	-0.04649	0.03966	0.2411	500199	42358	logOR	1	73668836	FALSE	5.82195e-05	0.000164085	FALSE
rs10913112	T	C	T	C	Depression	Invasive mucinous ovarian cancer	0.378	-0.0262	0.0045	4.525e-09	0.3663	0.003017	0.04119	0.9416	500199	42358	logOR	1	175913828	FALSE	4.90552e-05	6.42233e-07	TRUE
rs1095626	T	C	T	C	Depression	Invasive mucinous ovarian cancer	0.5828	-0.0236	0.0044	6.151e-08	0.5725	-0.06307	0.03981	0.1131	500199	42358	logOR	3	157977962	FALSE	4.11615e-05	0.000295835	FALSE
rs11135349	A	C	A	C	Depression	Invasive mucinous ovarian cancer	0.4674	-0.029	0.0043	1.644e-11	0.4659	-0.03845	0.04064	0.344	500199	42358	logOR	5	164523472	FALSE	6.36326e-05	0.00011181	FALSE
rs113188507	A	G	A	G	Depression	Invasive mucinous ovarian cancer	0.2888	0.0163	0.0047	0.0005984	0.2878	0.03653	0.04486	0.4154	500199	42358	logOR	1	80809636	FALSE	1.65874e-05	8.31338e-05	FALSE
rs1152578	T	C	T	C	Depression	Invasive mucinous ovarian cancer	0.4395	-0.019	0.0043	1.187e-05	0.4331	0.006945	0.04001	0.8622	500199	42358	logOR	14	64697037	FALSE	2.70303e-05	3.59964e-06	TRUE
rs11579246	A	G	A	G	Depression	Invasive mucinous ovarian cancer	0.9086	0.0491	0.0075	6.004e-11	0.8961	-0.06732	0.0652	0.3019	500199	42358	logOR	1	50559162	FALSE	6.08523e-05	0.000128241	FALSE
rs1226412	T	C	T	C	Depression	Invasive mucinous ovarian cancer	0.7947	0.0215	0.0053	5.621e-05	0.7878	0.01159	0.04947	0.8148	500199	42358	logOR	2	157111313	FALSE	2.29235e-05	6.82569e-06	TRUE
rs12624433	A	G	A	G	Depression	Invasive mucinous ovarian cancer	0.254	0.0313	0.005	2.836e-10	0.2591	-0.04348	0.04597	0.3442	500199	42358	logOR	20	44680853	FALSE	5.64233e-05	0.000110301	FALSE
rs12923444	A	C	A	C	Depression	Invasive mucinous ovarian cancer	0.5611	-0.0231	0.0043	9.316e-08	0.5617	0.06984	0.04287	0.1028	500199	42358	logOR	16	21639710	FALSE	3.99424e-05	0.000364878	FALSE
rs12966052	C	G	C	G	Depression	Invasive mucinous ovarian cancer	0.1817	-0.0341	0.0056	9.713e-10	0.1865	0.005842	0.05156	0.9098	500199	42358	logOR	18	52751639	TRUE	5.25503e-05	1.57391e-06	TRUE
rs12967143	C	G	C	G	Depression	Invasive mucinous ovarian cancer	0.7012	-0.0345	0.0047	2.527e-13	0.69	-0.04253	0.04358	0.3291	500199	42358	logOR	18	53099012	TRUE	7.57965e-05	0.00011759	FALSE
rs12967855	A	G	A	G	Depression	Invasive mucinous ovarian cancer	0.3303	0.0294	0.0046	1.501e-10	0.315	0.04939	0.04259	0.2462	500199	42358	logOR	18	35138245	FALSE	5.81139e-05	0.000159967	FALSE
rs13084037	A	G	A	G	Depression	Invasive mucinous ovarian cancer	0.7743	-0.0291	0.0052	1.719e-08	0.7563	-0.003234	0.04759	0.9458	500199	42358	logOR	3	49214066	FALSE	4.4981e-05	5.85937e-07	TRUE
rs1343605	A	C	A	C	Depression	Invasive mucinous ovarian cancer	0.3821	0.024	0.0045	7.184e-08	0.3677	-0.04868	0.04172	0.2433	500199	42358	logOR	13	53647048	FALSE	4.13353e-05	0.000167443	FALSE
rs1354115	A	C	A	C	Depression	Invasive mucinous ovarian cancer	0.6293	0.0153	0.0045	0.0005909	0.613	0.02987	0.04247	0.482	500199	42358	logOR	9	2983774	FALSE	1.65988e-05	6.43332e-05	FALSE
rs1409379	T	C	T	C	Depression	Invasive mucinous ovarian cancer	0.7638	0.0306	0.0051	1.406e-09	0.7739	0.05835	0.04748	0.2192	500199	42358	logOR	13	31907741	FALSE	5.13454e-05	0.000181055	FALSE
rs141954845	A	G	A	G	Depression	Invasive mucinous ovarian cancer	0.3957	0.0247	0.0045	2.965e-08	0.403	0.01986	0.04081	0.6265	500199	42358	logOR	3	61192911	FALSE	4.4342e-05	2.88434e-05	TRUE
rs143186028	T	G	T	G	Depression	Invasive mucinous ovarian cancer	0.1797	0.0234	0.0056	3.421e-05	0.1593	0.009817	0.05191	0.85	500199	42358	logOR	20	39997404	FALSE	2.45337e-05	3.92314e-06	TRUE
rs1448938	A	G	A	G	Depression	Invasive mucinous ovarian cancer	0.4199	0.0176	0.0043	4.788e-05	0.4097	-0.0003483	0.04094	0.9932	500199	42358	logOR	11	30892824	FALSE	2.29343e-05	8.91799e-09	TRUE
rs1466887	T	C	T	C	Depression	Invasive mucinous ovarian cancer	0.5485	-0.0211	0.0044	1.367e-06	0.5549	-0.1096	0.04063	0.007057	500199	42358	logOR	1	37709328	FALSE	3.35125e-05	0.000900997	FALSE
rs1568452	T	C	T	C	Depression	Invasive mucinous ovarian cancer	0.3811	0.0213	0.0044	1.508e-06	0.3873	-0.01401	0.04043	0.729001	500199	42358	logOR	2	58012833	FALSE	3.25257e-05	1.41575e-05	TRUE
rs16887442	T	C	T	C	Depression	Invasive mucinous ovarian cancer	0.428	0.0159	0.0044	0.0002622	0.4258	-0.03337	0.03985	0.4024	500199	42358	logOR	7	82936909	FALSE	1.88125e-05	8.27498e-05	FALSE
rs169235	A	G	A	G	Depression	Invasive mucinous ovarian cancer	0.7529	-0.0231	0.005	3.632e-06	0.759	0.111	0.04655	0.0170801	500199	42358	logOR	1	181740924	FALSE	3.01747e-05	0.000684587	FALSE
rs17641524	T	C	T	C	Depression	Invasive mucinous ovarian cancer	0.2101	-0.03	0.0053	1.502e-08	0.1943	-0.01294	0.05037	0.7973	500199	42358	logOR	1	197704717	FALSE	4.53986e-05	7.9677e-06	TRUE
rs1890946	T	C	T	C	Depression	Invasive mucinous ovarian cancer	0.4702	-0.0282	0.0043	5.888e-11	0.4673	-0.05394	0.03961	0.1733	500199	42358	logOR	1	52342427	FALSE	6.02127e-05	0.000220103	FALSE
rs1956373	T	G	T	G	Depression	Invasive mucinous ovarian cancer	0.7486	-0.021	0.005	2.346e-05	0.7434	0.07513	0.04713	0.109	500199	42358	logOR	14	60141822	FALSE	2.52269e-05	0.000327179	FALSE
rs1982277	T	C	T	C	Depression	Invasive mucinous ovarian cancer	0.7573	0.0296	0.0051	5.352e-09	0.7598	0.01813	0.04738	0.702	500199	42358	logOR	9	11513019	FALSE	4.89465e-05	1.8234e-05	TRUE
rs198457	T	C	T	C	Depression	Invasive mucinous ovarian cancer	0.1886	-0.0315	0.0056	1.9e-08	0.1781	-0.0988	0.05605	0.0752593	500199	42358	logOR	11	61471678	FALSE	4.61529e-05	0.00043414	FALSE
rs200949	A	G	A	G	Depression	Invasive mucinous ovarian cancer	0.8681	0.0538	0.0064	3.607e-17	0.8748	0.06491	0.06179	0.2935	500199	42358	logOR	6	27835435	FALSE	0.00010073	0.000140248	FALSE
rs2043539	A	G	A	G	Depression	Invasive mucinous ovarian cancer	0.4179	0.0299	0.0043	5.423e-12	0.4139	-0.01023	0.03997	0.7979	500199	42358	logOR	7	12253880	FALSE	6.61006e-05	7.71679e-06	TRUE
rs2187490	T	G	T	G	Depression	Invasive mucinous ovarian cancer	0.9081	-0.0383	0.0074	2.574e-07	0.9131	0.04098	0.07193	0.5689	500199	42358	logOR	11	118713180	FALSE	3.72094e-05	4.05029e-05	FALSE
rs2509805	T	C	T	C	Depression	Invasive mucinous ovarian cancer	0.3241	0.0239	0.0046	2.404e-07	0.3153	-0.001907	0.04276	0.9644	500199	42358	logOR	11	57650796	FALSE	3.80331e-05	2.38642e-07	TRUE
rs2568958	A	G	A	G	Depression	Invasive mucinous ovarian cancer	0.6042	0.0382	0.0044	2.902e-18	0.6286	0.04456	0.04091	0.276	500199	42358	logOR	1	72765116	FALSE	0.000106062	0.000140886	FALSE
rs2670139	T	C	T	C	Depression	Invasive mucinous ovarian cancer	0.7649	-0.0256	0.0051	4.223e-07	0.7386	0.04436	0.04593	0.3341	500199	42358	logOR	9	126634255	FALSE	3.58215e-05	0.00011547	FALSE
rs301799	T	C	T	C	Depression	Invasive mucinous ovarian cancer	0.5792	-0.023	0.0044	1.209e-07	0.5722	-0.08179	0.04066	0.0442599	500199	42358	logOR	1	8489302	FALSE	3.9189e-05	0.000497502	FALSE
rs30266	A	G	A	G	Depression	Invasive mucinous ovarian cancer	0.3271	0.0366	0.0046	1.428e-15	0.3385	-0.03899	0.04215	0.3549	500199	42358	logOR	5	103972357	FALSE	8.9614e-05	0.00010346	FALSE
rs3099439	T	C	T	C	Depression	Invasive mucinous ovarian cancer	0.5351	-0.0241	0.0043	2.777e-08	0.5047	0.06032	0.03979	0.1295	500199	42358	logOR	5	87545318	FALSE	4.39168e-05	0.000276392	FALSE
rs33431	T	C	T	C	Depression	Invasive mucinous ovarian cancer	0.6149	0.0158	0.0044	0.0003675	0.6303	0.05469	0.04164	0.189	500199	42358	logOR	19	30939989	FALSE	1.79683e-05	0.000211808	FALSE
rs34488670	T	C	T	C	Depression	Invasive mucinous ovarian cancer	0.7885	-0.027	0.0053	2.633e-07	0.7912	-0.01333	0.04785	0.780601	500199	42358	logOR	15	47684936	FALSE	3.69526e-05	8.92267e-06	TRUE
rs34653192	C	G	C	G	Depression	Invasive mucinous ovarian cancer	0.3225	-0.0223	0.0047	1.628e-06	0.314	0.02223	0.04488	0.6204	500199	42358	logOR	9	31124452	TRUE	3.3026e-05	3.23549e-05	TRUE
rs34937911	T	C	T	C	Depression	Invasive mucinous ovarian cancer	0.8835	0.0267	0.0068	8.185e-05	0.8793	-0.006469	0.06338	0.9187	500199	42358	logOR	4	42110353	FALSE	2.23032e-05	1.35002e-06	TRUE
rs35553410	T	C	T	C	Depression	Invasive mucinous ovarian cancer	0.7451	-0.0249	0.0049	4.706e-07	0.7424	0.02051	0.04591	0.655	500199	42358	logOR	4	131237381	FALSE	3.57923e-05	2.44527e-05	TRUE
rs3793577	A	G	A	G	Depression	Invasive mucinous ovarian cancer	0.4648	-0.0234	0.0043	6.787e-08	0.4782	-0.04557	0.04205	0.2785	500199	42358	logOR	9	23737627	FALSE	4.14016e-05	0.00015748	FALSE
rs3823624	T	C	T	C	Depression	Invasive mucinous ovarian cancer	0.8152	0.03	0.0056	7.178e-08	0.8096	0.07838	0.05088	0.1235	500199	42358	logOR	7	2110346	FALSE	4.12109e-05	0.000287769	FALSE
rs4346585	T	C	T	C	Depression	Invasive mucinous ovarian cancer	0.6938	-0.0248	0.0047	1.414e-07	0.6855	0.004955	0.04269	0.9076	500199	42358	logOR	3	44736493	FALSE	3.97143e-05	1.60893e-06	TRUE
rs45510091	A	G	A	G	Depression	Invasive mucinous ovarian cancer	0.9459	0.0331	0.0095	0.0004759	0.94501	0.08729	0.09248	0.3453	500199	42358	logOR	4	123186393	FALSE	1.70417e-05	0.000120342	FALSE
rs4772087	T	C	T	C	Depression	Invasive mucinous ovarian cancer	0.3766	0.0213	0.0045	1.739e-06	0.3671	-0.01254	0.04156	0.762901	500199	42358	logOR	13	99115041	FALSE	3.23753e-05	1.11053e-05	TRUE
rs56887639	A	G	A	G	Depression	Invasive mucinous ovarian cancer	0.734	-0.0264	0.0049	6.656e-08	0.7233	0.0003578	0.04452	0.9936	500199	42358	logOR	16	13755530	FALSE	4.13608e-05	7.78807e-09	TRUE
rs57344483	A	G	A	G	Depression	Invasive mucinous ovarian cancer	0.9257	-0.038	0.0082	3.533e-06	0.9185	-0.02393	0.07488	0.7493	500199	42358	logOR	11	127022560	FALSE	3.0188e-05	1.30298e-05	TRUE
rs58104186	A	G	A	G	Depression	Invasive mucinous ovarian cancer	0.4668	0.0237	0.0043	4.706e-08	0.4566	0.02617	0.03998	0.5127	500199	42358	logOR	7	109099919	FALSE	4.24933e-05	5.1649e-05	FALSE
rs58621819	A	T	A	T	Depression	Invasive mucinous ovarian cancer	0.7869	-0.0277	0.0053	1.876e-07	0.8001	-0.009992	0.04923	0.8392	500199	42358	logOR	11	65314830	TRUE	3.91081e-05	4.85379e-06	TRUE
rs59283172	A	G	A	G	Depression	Invasive mucinous ovarian cancer	0.1081	-0.039	0.007	2.409e-08	0.1062	-0.1211	0.06637	0.0679908	500199	42358	logOR	9	25232978	FALSE	4.45731e-05	0.000422952	FALSE
rs5995992	T	C	T	C	Depression	Invasive mucinous ovarian cancer	0.7148	-0.0213	0.0048	8.282e-06	0.7345	-0.03155	0.04395	0.472799	500199	42358	logOR	22	41487218	FALSE	2.81127e-05	5.89999e-05	FALSE
rs60157091	T	C	T	C	Depression	Invasive mucinous ovarian cancer	0.5126	0.0215	0.0043	6.408e-07	0.5261	0.02386	0.04075	0.5581	500199	42358	logOR	5	61509655	FALSE	3.51032e-05	4.31418e-05	FALSE
rs61902811	A	G	A	G	Depression	Invasive mucinous ovarian cancer	0.3678	-0.0277	0.0044	5.001e-10	0.3601	0.03658	0.04114	0.3739	500199	42358	logOR	11	113370758	FALSE	5.4228e-05	9.37138e-05	FALSE
rs61990288	A	G	A	G	Depression	Invasive mucinous ovarian cancer	0.5102	-0.0295	0.0043	6.912e-12	0.5057	-0.03836	0.03995	0.3369	500199	42358	logOR	14	42074726	FALSE	6.60992e-05	0.000111793	FALSE
rs62091461	T	C	T	C	Depression	Invasive mucinous ovarian cancer	0.2326	-0.028	0.0051	3.978e-08	0.2346	-0.07239	0.04809	0.1322	500199	42358	logOR	18	52488672	FALSE	4.25354e-05	0.000285937	FALSE
rs62188629	A	G	A	G	Depression	Invasive mucinous ovarian cancer	0.312	0.0262	0.0047	1.854e-08	0.3258	-0.03164	0.04275	0.4592	500199	42358	logOR	2	208044470	FALSE	4.47866e-05	6.68352e-05	FALSE
rs67436663	C	G	C	G	Depression	Invasive mucinous ovarian cancer	0.2378	-0.0258	0.0052	5.316e-07	0.2709	0.02099	0.04674	0.6534	500199	42358	logOR	8	71347626	TRUE	3.66713e-05	2.64503e-05	TRUE
rs6783233	T	C	T	C	Depression	Invasive mucinous ovarian cancer	0.285	0.0295	0.0048	7.067e-10	0.2852	0.04839	0.04457	0.2775	500199	42358	logOR	3	117509984	FALSE	5.39005e-05	0.000145079	FALSE
rs7030813	T	C	T	C	Depression	Invasive mucinous ovarian cancer	0.3756	0.0247	0.0045	3.453e-08	0.3871	0.04811	0.04237	0.2562	500199	42358	logOR	9	36999369	FALSE	4.34896e-05	0.000166891	FALSE
rs7117514	A	G	A	G	Depression	Invasive mucinous ovarian cancer	0.5366	-0.02	0.0043	3.627e-06	0.5347	-0.049	0.04045	0.2258	500199	42358	logOR	11	70544937	FALSE	3.02326e-05	0.000181542	FALSE
rs7193263	A	G	A	G	Depression	Invasive mucinous ovarian cancer	0.6754	-0.0208	0.0046	7.125e-06	0.6678	-0.02867	0.0421	0.495801	500199	42358	logOR	16	6315880	FALSE	2.883e-05	5.54241e-05	FALSE
rs7198928	T	C	T	C	Depression	Invasive mucinous ovarian cancer	0.6157	0.0188	0.0045	2.446e-05	0.5961	0.03791	0.04119	0.3574	500199	42358	logOR	16	7666402	FALSE	2.54194e-05	0.000105166	FALSE
rs7200826	T	C	T	C	Depression	Invasive mucinous ovarian cancer	0.2568	0.0268	0.0049	5.488e-08	0.2645	0.02056	0.04592	0.6544	500199	42358	logOR	16	13066833	FALSE	4.16652e-05	2.49957e-05	TRUE
rs7227069	A	G	A	G	Depression	Invasive mucinous ovarian cancer	0.4317	0.0254	0.0043	4.635e-09	0.448	0.008813	0.03986	0.825	500199	42358	logOR	18	50731802	FALSE	4.81092e-05	5.83826e-06	TRUE
rs7241572	A	G	A	G	Depression	Invasive mucinous ovarian cancer	0.2047	0.0323	0.0054	2.433e-09	0.197	0.05976	0.05206	0.2511	500199	42358	logOR	18	77580712	FALSE	5.16242e-05	0.000171692	FALSE
rs725616	T	C	T	C	Depression	Invasive mucinous ovarian cancer	0.3623	0.0204	0.0045	5.101e-06	0.3692	0.01933	0.04113	0.6384	500199	42358	logOR	6	147950422	FALSE	2.9225e-05	2.64501e-05	TRUE
rs72710803	A	C	A	C	Depression	Invasive mucinous ovarian cancer	0.9121	-0.037	0.0076	1.092e-06	0.91827	-0.08405	0.07115	0.2375	500199	42358	logOR	1	177428018	FALSE	3.33612e-05	0.000161131	FALSE
rs75581564	A	G	A	G	Depression	Invasive mucinous ovarian cancer	0.1183	0.0238	0.0066	0.0003436	0.1185	-0.06963	0.06428	0.2787	500199	42358	logOR	17	27363750	FALSE	1.79586e-05	0.000153918	FALSE
rs7585722	T	C	T	C	Depression	Invasive mucinous ovarian cancer	0.8468	-0.027	0.0059	5.329e-06	0.8481	-0.06663	0.05477	0.2238	500199	42358	logOR	2	86819128	FALSE	2.87459e-05	0.000173816	FALSE
rs7624336	T	G	T	G	Depression	Invasive mucinous ovarian cancer	0.2109	0.0258	0.0053	1.046e-06	0.196	-0.02294	0.0504	0.649	500199	42358	logOR	3	53244151	FALSE	3.36709e-05	2.52063e-05	TRUE
rs7659414	A	C	A	C	Depression	Invasive mucinous ovarian cancer	0.5779	-0.0182	0.0044	2.938e-05	0.5801	-0.04344	0.04072	0.286	500199	42358	logOR	4	177350956	FALSE	2.45596e-05	0.000139698	FALSE
rs7685686	A	G	A	G	Depression	Invasive mucinous ovarian cancer	0.5772	0.0234	0.0045	2.072e-07	0.5632	-0.007255	0.04018	0.8567	500199	42358	logOR	4	3207142	FALSE	4.0616e-05	3.93586e-06	TRUE
rs7758630	A	T	A	T	Depression	Invasive mucinous ovarian cancer	0.4046	-0.0229	0.0044	1.824e-07	0.3981	0.04077	0.04069	0.3163	500199	42358	logOR	6	101387304	TRUE	3.83982e-05	0.000121051	FALSE
rs7807677	T	C	T	C	Depression	Invasive mucinous ovarian cancer	0.5483	0.0274	0.0043	2.381e-10	0.5721	-0.06952	0.04015	0.0833604	500199	42358	logOR	7	117502574	FALSE	5.65154e-05	0.0003595	FALSE
rs7837935	T	G	T	G	Depression	Invasive mucinous ovarian cancer	0.1558	-0.0287	0.0059	1.324e-06	0.1364	-0.07268	0.05881	0.2165	500199	42358	logOR	8	65562019	FALSE	3.29294e-05	0.000189102	FALSE
rs7932640	T	C	T	C	Depression	Invasive mucinous ovarian cancer	0.447	0.0281	0.0044	9.815e-11	0.4364	0.01326	0.0398	0.738999	500199	42358	logOR	11	88744425	FALSE	5.93254e-05	1.31449e-05	TRUE
rs8037355	T	C	T	C	Depression	Invasive mucinous ovarian cancer	0.5515	-0.0177	0.0043	4.065e-05	0.5453	-0.03109	0.04027	0.4401	500199	42358	logOR	15	37643831	FALSE	2.35541e-05	7.28437e-05	FALSE
rs913930	A	G	A	G	Depression	Invasive mucinous ovarian cancer	0.6413	-0.0171	0.0045	0.0001566	0.6455	0.03909	0.04249	0.3576	500199	42358	logOR	9	120484009	FALSE	2.04455e-05	0.000106272	FALSE
rs9363467	T	C	T	C	Depression	Invasive mucinous ovarian cancer	0.5963	0.0239	0.0045	8.561e-08	0.609	0.03784	0.04076	0.3533	500199	42358	logOR	6	66565703	FALSE	4.17948e-05	0.000103627	FALSE
rs9545360	A	C	A	C	Depression	Invasive mucinous ovarian cancer	0.1829	-0.0278	0.0056	7.859e-07	0.1778	-0.03394	0.05252	0.5181	500199	42358	logOR	13	80826373	FALSE	3.51063e-05	5.11838e-05	FALSE
rs9592461	A	G	A	G	Depression	Invasive mucinous ovarian cancer	0.4812	0.0179	0.0043	3.013e-05	0.4856	0.04156	0.03989	0.2975	500199	42358	logOR	13	66941792	FALSE	2.43132e-05	0.000131128	FALSE
rs997934	T	C	T	C	Depression	Invasive mucinous ovarian cancer	0.3788	0.0195	0.0044	1.156e-05	0.3929	-0.04582	0.04277	0.284	500199	42358	logOR	10	1795194	FALSE	2.7197e-05	0.000152198	FALSE
rs1002656	T	C	T	C	Depression	Clear cell ovarian cancer	0.7076	-0.0248	0.0047	1.554e-07	0.6968	-0.03746	0.04536	0.4088	500199	42307	logOR	1	37192741	FALSE	3.86788e-05	9.01063e-05	FALSE
rs10061069	C	G	C	G	Depression	Clear cell ovarian cancer	0.2222	-0.028	0.0052	6.517e-08	0.2129	0.06278	0.04846	0.1952	500199	42307	logOR	5	93071630	TRUE	4.11843e-05	0.000200716	FALSE
rs10149470	A	G	A	G	Depression	Clear cell ovarian cancer	0.4869	-0.0266	0.0043	7.439e-10	0.4914	-0.01713	0.04005	0.6689	500199	42307	logOR	14	104017953	FALSE	5.37283e-05	2.22914e-05	TRUE
rs1021363	A	G	A	G	Depression	Clear cell ovarian cancer	0.3566	0.03	0.0045	2.287e-11	0.3541	-0.01875	0.04186	0.6543	500199	42307	logOR	10	106610839	FALSE	6.27623e-05	2.44402e-05	TRUE
rs1045430	T	G	T	G	Depression	Clear cell ovarian cancer	0.4806	-0.0257	0.0043	2.208e-09	0.4591	-0.0166	0.04032	0.6805	500199	42307	logOR	14	75130235	FALSE	5.01132e-05	2.07995e-05	TRUE
rs10789214	T	C	T	C	Depression	Clear cell ovarian cancer	0.5629	0.025	0.0044	9.04e-09	0.5719	0.05224	0.04081	0.2005	500199	42307	logOR	1	67146817	FALSE	4.67405e-05	0.000203051	FALSE
rs10817969	T	G	T	G	Depression	Clear cell ovarian cancer	0.7194	0.028	0.0048	4.711e-09	0.7175	-0.05627	0.04413	0.2023	500199	42307	logOR	9	119731045	FALSE	4.81033e-05	0.000195043	FALSE
rs10890020	A	G	A	G	Depression	Clear cell ovarian cancer	0.519	-0.0277	0.0043	1.379e-10	0.514	0.01376	0.04002	0.730999	500199	42307	logOR	1	73668836	FALSE	5.82195e-05	1.43764e-05	TRUE
rs10913112	T	C	T	C	Depression	Clear cell ovarian cancer	0.378	-0.0262	0.0045	4.525e-09	0.3663	-0.02056	0.04185	0.6233	500199	42307	logOR	1	175913828	FALSE	4.90552e-05	2.98247e-05	TRUE
rs1095626	T	C	T	C	Depression	Clear cell ovarian cancer	0.5828	-0.0236	0.0044	6.151e-08	0.5725	-0.04127	0.04036	0.3066	500199	42307	logOR	3	157977962	FALSE	4.11615e-05	0.000126691	FALSE
rs11135349	A	C	A	C	Depression	Clear cell ovarian cancer	0.4674	-0.029	0.0043	1.644e-11	0.4659	0.001624	0.04094	0.9684	500199	42307	logOR	5	164523472	FALSE	6.36326e-05	1.99484e-07	TRUE
rs113188507	A	G	A	G	Depression	Clear cell ovarian cancer	0.2888	0.0163	0.0047	0.0005984	0.2878	-0.01147	0.04543	0.8007	500199	42307	logOR	1	80809636	FALSE	1.65874e-05	8.19667e-06	TRUE
rs1152578	T	C	T	C	Depression	Clear cell ovarian cancer	0.4395	-0.019	0.0043	1.187e-05	0.4331	0.006798	0.04055	0.8669	500199	42307	logOR	14	64697037	FALSE	2.70303e-05	3.44887e-06	TRUE
rs11579246	A	G	A	G	Depression	Clear cell ovarian cancer	0.9086	0.0491	0.0075	6.004e-11	0.8961	0.07773	0.06931	0.2621	500199	42307	logOR	1	50559162	FALSE	6.08523e-05	0.000170961	FALSE
rs1226412	T	C	T	C	Depression	Clear cell ovarian cancer	0.7947	0.0215	0.0053	5.621e-05	0.7878	0.02137	0.05013	0.6699	500199	42307	logOR	2	157111313	FALSE	2.29235e-05	2.3205e-05	FALSE
rs12624433	A	G	A	G	Depression	Clear cell ovarian cancer	0.254	0.0313	0.005	2.836e-10	0.2591	-0.06429	0.04655	0.1672	500199	42307	logOR	20	44680853	FALSE	5.64233e-05	0.000241119	FALSE
rs12923444	A	C	A	C	Depression	Clear cell ovarian cancer	0.5611	-0.0231	0.0043	9.316e-08	0.5617	-0.002659	0.04331	0.9511	500199	42307	logOR	16	21639710	FALSE	3.99424e-05	5.29095e-07	TRUE
rs12966052	C	G	C	G	Depression	Clear cell ovarian cancer	0.1817	-0.0341	0.0056	9.713e-10	0.1865	0.1134	0.05116	0.0266502	500199	42307	logOR	18	52751639	TRUE	5.25503e-05	0.000592689	FALSE
rs12967143	C	G	C	G	Depression	Clear cell ovarian cancer	0.7012	-0.0345	0.0047	2.527e-13	0.69	-0.04298	0.04413	0.3301	500199	42307	logOR	18	53099012	TRUE	7.57965e-05	0.000120092	FALSE
rs12967855	A	G	A	G	Depression	Clear cell ovarian cancer	0.3303	0.0294	0.0046	1.501e-10	0.315	0.06022	0.04293	0.1606	500199	42307	logOR	18	35138245	FALSE	5.81139e-05	0.000237794	FALSE
rs13084037	A	G	A	G	Depression	Clear cell ovarian cancer	0.7743	-0.0291	0.0052	1.719e-08	0.7563	0.0352	0.04842	0.4673	500199	42307	logOR	3	49214066	FALSE	4.4981e-05	6.94107e-05	FALSE
rs1343605	A	C	A	C	Depression	Clear cell ovarian cancer	0.3821	0.024	0.0045	7.184e-08	0.3677	-0.005913	0.04182	0.8876	500199	42307	logOR	13	53647048	FALSE	4.13353e-05	2.47089e-06	TRUE
rs1354115	A	C	A	C	Depression	Clear cell ovarian cancer	0.6293	0.0153	0.0045	0.0005909	0.613	-0.004601	0.04274	0.9143	500199	42307	logOR	9	2983774	FALSE	1.65988e-05	1.5265e-06	TRUE
rs1409379	T	C	T	C	Depression	Clear cell ovarian cancer	0.7638	0.0306	0.0051	1.406e-09	0.7739	-0.03014	0.04751	0.525801	500199	42307	logOR	13	31907741	FALSE	5.13454e-05	4.83139e-05	TRUE
rs141954845	A	G	A	G	Depression	Clear cell ovarian cancer	0.3957	0.0247	0.0045	2.965e-08	0.403	0.1323	0.04103	0.00126401	500199	42307	logOR	3	61192911	FALSE	4.4342e-05	0.00127839	FALSE
rs143186028	T	G	T	G	Depression	Clear cell ovarian cancer	0.1797	0.0234	0.0056	3.421e-05	0.1593	0.03148	0.05249	0.5487	500199	42307	logOR	20	39997404	FALSE	2.45337e-05	4.03395e-05	FALSE
rs1448938	A	G	A	G	Depression	Clear cell ovarian cancer	0.4199	0.0176	0.0043	4.788e-05	0.4097	0.01378	0.04139	0.7392	500199	42307	logOR	11	30892824	FALSE	2.29343e-05	1.39589e-05	TRUE
rs1466887	T	C	T	C	Depression	Clear cell ovarian cancer	0.5485	-0.0211	0.0044	1.367e-06	0.5549	-0.0626	0.04107	0.1277	500199	42307	logOR	1	37709328	FALSE	3.35125e-05	0.000294113	FALSE
rs1568452	T	C	T	C	Depression	Clear cell ovarian cancer	0.3811	0.0213	0.0044	1.508e-06	0.3873	0.01372	0.04072	0.7362	500199	42307	logOR	2	58012833	FALSE	3.25257e-05	1.35775e-05	TRUE
rs16887442	T	C	T	C	Depression	Clear cell ovarian cancer	0.428	0.0159	0.0044	0.0002622	0.4258	0.05859	0.04016	0.1446	500199	42307	logOR	7	82936909	FALSE	1.88125e-05	0.000255051	FALSE
rs169235	A	G	A	G	Depression	Clear cell ovarian cancer	0.7529	-0.0231	0.005	3.632e-06	0.759	-0.06376	0.04565	0.1625	500199	42307	logOR	1	181740924	FALSE	3.01747e-05	0.000225985	FALSE
rs17641524	T	C	T	C	Depression	Clear cell ovarian cancer	0.2101	-0.03	0.0053	1.502e-08	0.1943	-0.003345	0.05054	0.9472	500199	42307	logOR	1	197704717	FALSE	4.53986e-05	5.32427e-07	TRUE
rs1890946	T	C	T	C	Depression	Clear cell ovarian cancer	0.4702	-0.0282	0.0043	5.888e-11	0.4673	-0.009252	0.04006	0.8174	500199	42307	logOR	1	52342427	FALSE	6.02127e-05	6.47692e-06	TRUE
rs1956373	T	G	T	G	Depression	Clear cell ovarian cancer	0.7486	-0.021	0.005	2.346e-05	0.7434	0.03979	0.04693	0.3952	500199	42307	logOR	14	60141822	FALSE	2.52269e-05	9.17928e-05	FALSE
rs1982277	T	C	T	C	Depression	Clear cell ovarian cancer	0.7573	0.0296	0.0051	5.352e-09	0.7598	0.02824	0.04789	0.5554	500199	42307	logOR	9	11513019	FALSE	4.89465e-05	4.42389e-05	TRUE
rs198457	T	C	T	C	Depression	Clear cell ovarian cancer	0.1886	-0.0315	0.0056	1.9e-08	0.1781	-0.03649	0.05528	0.5078	500199	42307	logOR	11	61471678	FALSE	4.61529e-05	5.92415e-05	FALSE
rs200949	A	G	A	G	Depression	Clear cell ovarian cancer	0.8681	0.0538	0.0064	3.607e-17	0.8748	-0.03146	0.06094	0.605701	500199	42307	logOR	6	27835435	FALSE	0.00010073	3.29487e-05	TRUE
rs2043539	A	G	A	G	Depression	Clear cell ovarian cancer	0.4179	0.0299	0.0043	5.423e-12	0.4139	0.004777	0.04046	0.906	500199	42307	logOR	7	12253880	FALSE	6.61006e-05	1.68267e-06	TRUE
rs2187490	T	G	T	G	Depression	Clear cell ovarian cancer	0.9081	-0.0383	0.0074	2.574e-07	0.9131	-0.1089	0.07007	0.12	500199	42307	logOR	11	118713180	FALSE	3.72094e-05	0.000285951	FALSE
rs2509805	T	C	T	C	Depression	Clear cell ovarian cancer	0.3241	0.0239	0.0046	2.404e-07	0.3153	0.02432	0.04339	0.5751	500199	42307	logOR	11	57650796	FALSE	3.80331e-05	3.88111e-05	FALSE
rs2568958	A	G	A	G	Depression	Clear cell ovarian cancer	0.6042	0.0382	0.0044	2.902e-18	0.6286	0.0435	0.04151	0.2946	500199	42307	logOR	1	72765116	FALSE	0.000106062	0.000134264	FALSE
rs2670139	T	C	T	C	Depression	Clear cell ovarian cancer	0.7649	-0.0256	0.0051	4.223e-07	0.7386	-0.05896	0.0459	0.1989	500199	42307	logOR	9	126634255	FALSE	3.58215e-05	0.000203968	FALSE
rs301799	T	C	T	C	Depression	Clear cell ovarian cancer	0.5792	-0.023	0.0044	1.209e-07	0.5722	0.03229	0.0412	0.4332	500199	42307	logOR	1	8489302	FALSE	3.9189e-05	7.75733e-05	FALSE
rs30266	A	G	A	G	Depression	Clear cell ovarian cancer	0.3271	0.0366	0.0046	1.428e-15	0.3385	-0.03073	0.04263	0.471	500199	42307	logOR	5	103972357	FALSE	8.9614e-05	6.42698e-05	TRUE
rs3099439	T	C	T	C	Depression	Clear cell ovarian cancer	0.5351	-0.0241	0.0043	2.777e-08	0.5047	0.02351	0.04035	0.560101	500199	42307	logOR	5	87545318	FALSE	4.39168e-05	4.19962e-05	TRUE
rs33431	T	C	T	C	Depression	Clear cell ovarian cancer	0.6149	0.0158	0.0044	0.0003675	0.6303	-0.02433	0.04184	0.560899	500199	42307	logOR	19	30939989	FALSE	1.79683e-05	4.19261e-05	FALSE
rs34488670	T	C	T	C	Depression	Clear cell ovarian cancer	0.7885	-0.027	0.0053	2.633e-07	0.7912	0.01774	0.04867	0.7154	500199	42307	logOR	15	47684936	FALSE	3.69526e-05	1.5803e-05	TRUE
rs34653192	C	G	C	G	Depression	Clear cell ovarian cancer	0.3225	-0.0223	0.0047	1.628e-06	0.314	-0.04442	0.04576	0.3316	500199	42307	logOR	9	31124452	TRUE	3.3026e-05	0.000129174	FALSE
rs34937911	T	C	T	C	Depression	Clear cell ovarian cancer	0.8835	0.0267	0.0068	8.185e-05	0.8793	0.02733	0.06424	0.6705	500199	42307	logOR	4	42110353	FALSE	2.23032e-05	2.40954e-05	FALSE
rs35553410	T	C	T	C	Depression	Clear cell ovarian cancer	0.7451	-0.0249	0.0049	4.706e-07	0.7424	0.007755	0.04626	0.8669	500199	42307	logOR	4	131237381	FALSE	3.57923e-05	3.49597e-06	TRUE
rs3793577	A	G	A	G	Depression	Clear cell ovarian cancer	0.4648	-0.0234	0.0043	6.787e-08	0.4782	-0.006638	0.04251	0.8759	500199	42307	logOR	9	23737627	FALSE	4.14016e-05	3.34201e-06	TRUE
rs3823624	T	C	T	C	Depression	Clear cell ovarian cancer	0.8152	0.03	0.0056	7.178e-08	0.8096	0.009376	0.05087	0.8538	500199	42307	logOR	7	2110346	FALSE	4.12109e-05	4.11901e-06	TRUE
rs4346585	T	C	T	C	Depression	Clear cell ovarian cancer	0.6938	-0.0248	0.0047	1.414e-07	0.6855	0.02635	0.04341	0.5439	500199	42307	logOR	3	44736493	FALSE	3.97143e-05	4.54979e-05	FALSE
rs45510091	A	G	A	G	Depression	Clear cell ovarian cancer	0.9459	0.0331	0.0095	0.0004759	0.94501	-0.02161	0.09146	0.8132	500199	42307	logOR	4	123186393	FALSE	1.70417e-05	7.37646e-06	TRUE
rs4772087	T	C	T	C	Depression	Clear cell ovarian cancer	0.3766	0.0213	0.0045	1.739e-06	0.3671	-0.0998	0.04227	0.0182201	500199	42307	logOR	13	99115041	FALSE	3.23753e-05	0.000702905	FALSE
rs56887639	A	G	A	G	Depression	Clear cell ovarian cancer	0.734	-0.0264	0.0049	6.656e-08	0.7233	-0.1028	0.04457	0.02108	500199	42307	logOR	16	13755530	FALSE	4.13608e-05	0.000642475	FALSE
rs57344483	A	G	A	G	Depression	Clear cell ovarian cancer	0.9257	-0.038	0.0082	3.533e-06	0.9185	-0.006571	0.07645	0.9315	500199	42307	logOR	11	127022560	FALSE	3.0188e-05	9.82473e-07	TRUE
rs58104186	A	G	A	G	Depression	Clear cell ovarian cancer	0.4668	0.0237	0.0043	4.706e-08	0.4566	-0.02977	0.04063	0.4637	500199	42307	logOR	7	109099919	FALSE	4.24933e-05	6.68353e-05	FALSE
rs58621819	A	T	A	T	Depression	Clear cell ovarian cancer	0.7869	-0.0277	0.0053	1.876e-07	0.8001	0.00202	0.04935	0.9674	500199	42307	logOR	11	65314830	TRUE	3.91081e-05	1.98372e-07	TRUE
rs59283172	A	G	A	G	Depression	Clear cell ovarian cancer	0.1081	-0.039	0.007	2.409e-08	0.1062	0.004493	0.06592	0.9457	500199	42307	logOR	9	25232978	FALSE	4.45731e-05	5.8245e-07	TRUE
rs5995992	T	C	T	C	Depression	Clear cell ovarian cancer	0.7148	-0.0213	0.0048	8.282e-06	0.7345	0.0361	0.04486	0.421	500199	42307	logOR	22	41487218	FALSE	2.81127e-05	7.72429e-05	FALSE
rs60157091	T	C	T	C	Depression	Clear cell ovarian cancer	0.5126	0.0215	0.0043	6.408e-07	0.5261	0.01916	0.04135	0.643	500199	42307	logOR	5	61509655	FALSE	3.51032e-05	2.78199e-05	TRUE
rs61902811	A	G	A	G	Depression	Clear cell ovarian cancer	0.3678	-0.0277	0.0044	5.001e-10	0.3601	0.06649	0.04145	0.1087	500199	42307	logOR	11	113370758	FALSE	5.4228e-05	0.000309553	FALSE
rs61990288	A	G	A	G	Depression	Clear cell ovarian cancer	0.5102	-0.0295	0.0043	6.912e-12	0.5057	0.06843	0.04052	0.0912599	500199	42307	logOR	14	42074726	FALSE	6.60992e-05	0.000355667	FALSE
rs62091461	T	C	T	C	Depression	Clear cell ovarian cancer	0.2326	-0.028	0.0051	3.978e-08	0.2346	0.01877	0.04824	0.697301	500199	42307	logOR	18	52488672	FALSE	4.25354e-05	1.92291e-05	TRUE
rs62188629	A	G	A	G	Depression	Clear cell ovarian cancer	0.312	0.0262	0.0047	1.854e-08	0.3258	-0.05541	0.04335	0.2011	500199	42307	logOR	2	208044470	FALSE	4.47866e-05	0.00020495	FALSE
rs67436663	C	G	C	G	Depression	Clear cell ovarian cancer	0.2378	-0.0258	0.0052	5.316e-07	0.2709	-0.05561	0.04792	0.2459	500199	42307	logOR	8	71347626	TRUE	3.66713e-05	0.000185628	FALSE
rs6783233	T	C	T	C	Depression	Clear cell ovarian cancer	0.285	0.0295	0.0048	7.067e-10	0.2852	0.01414	0.04511	0.753999	500199	42307	logOR	3	117509984	FALSE	5.39005e-05	1.23894e-05	TRUE
rs7030813	T	C	T	C	Depression	Clear cell ovarian cancer	0.3756	0.0247	0.0045	3.453e-08	0.3871	0.01707	0.04291	0.690699	500199	42307	logOR	9	36999369	FALSE	4.34896e-05	2.10132e-05	TRUE
rs7117514	A	G	A	G	Depression	Clear cell ovarian cancer	0.5366	-0.02	0.0043	3.627e-06	0.5347	0.03313	0.04104	0.4194	500199	42307	logOR	11	70544937	FALSE	3.02326e-05	8.29988e-05	FALSE
rs7193263	A	G	A	G	Depression	Clear cell ovarian cancer	0.6754	-0.0208	0.0046	7.125e-06	0.6678	0.007051	0.0428	0.8691	500199	42307	logOR	16	6315880	FALSE	2.883e-05	3.35249e-06	TRUE
rs7198928	T	C	T	C	Depression	Clear cell ovarian cancer	0.6157	0.0188	0.0045	2.446e-05	0.5961	0.01678	0.04158	0.686501	500199	42307	logOR	16	7666402	FALSE	2.54194e-05	2.06058e-05	TRUE
rs7200826	T	C	T	C	Depression	Clear cell ovarian cancer	0.2568	0.0268	0.0049	5.488e-08	0.2645	-0.04724	0.04709	0.3158	500199	42307	logOR	16	13066833	FALSE	4.16652e-05	0.000131945	FALSE
rs7227069	A	G	A	G	Depression	Clear cell ovarian cancer	0.4317	0.0254	0.0043	4.635e-09	0.448	0.003641	0.0403	0.928	500199	42307	logOR	18	50731802	FALSE	4.81092e-05	9.96505e-07	TRUE
rs7241572	A	G	A	G	Depression	Clear cell ovarian cancer	0.2047	0.0323	0.0054	2.433e-09	0.197	0.03674	0.05255	0.4845	500199	42307	logOR	18	77580712	FALSE	5.16242e-05	6.49013e-05	FALSE
rs725616	T	C	T	C	Depression	Clear cell ovarian cancer	0.3623	0.0204	0.0045	5.101e-06	0.3692	0.01522	0.04161	0.7145	500199	42307	logOR	6	147950422	FALSE	2.9225e-05	1.63982e-05	TRUE
rs72710803	A	C	A	C	Depression	Clear cell ovarian cancer	0.9121	-0.037	0.0076	1.092e-06	0.91827	-0.08937	0.07073	0.2064	500199	42307	logOR	1	177428018	FALSE	3.33612e-05	0.00018217	FALSE
rs75581564	A	G	A	G	Depression	Clear cell ovarian cancer	0.1183	0.0238	0.0066	0.0003436	0.1185	0.05539	0.0634	0.3823	500199	42307	logOR	17	27363750	FALSE	1.79586e-05	9.74053e-05	FALSE
rs7585722	T	C	T	C	Depression	Clear cell ovarian cancer	0.8468	-0.027	0.0059	5.329e-06	0.8481	0.02657	0.05649	0.6381	500199	42307	logOR	2	86819128	FALSE	2.87459e-05	2.76438e-05	TRUE
rs7624336	T	G	T	G	Depression	Clear cell ovarian cancer	0.2109	0.0258	0.0053	1.046e-06	0.196	0.1323	0.04942	0.00741293	500199	42307	logOR	3	53244151	FALSE	3.36709e-05	0.000837702	FALSE
rs7659414	A	C	A	C	Depression	Clear cell ovarian cancer	0.5779	-0.0182	0.0044	2.938e-05	0.5801	0.002031	0.04111	0.9606	500199	42307	logOR	4	177350956	FALSE	2.45596e-05	3.05415e-07	TRUE
rs7685686	A	G	A	G	Depression	Clear cell ovarian cancer	0.5772	0.0234	0.0045	2.072e-07	0.5632	0.02102	0.04075	0.6059	500199	42307	logOR	4	3207142	FALSE	4.0616e-05	3.30383e-05	TRUE
rs7758630	A	T	A	T	Depression	Clear cell ovarian cancer	0.4046	-0.0229	0.0044	1.824e-07	0.3981	0.06913	0.04108	0.0923889	500199	42307	logOR	6	101387304	TRUE	3.83982e-05	0.000347953	FALSE
rs7807677	T	C	T	C	Depression	Clear cell ovarian cancer	0.5483	0.0274	0.0043	2.381e-10	0.5721	0.05512	0.04084	0.1771	500199	42307	logOR	7	117502574	FALSE	5.65154e-05	0.000226025	FALSE
rs7837935	T	G	T	G	Depression	Clear cell ovarian cancer	0.1558	-0.0287	0.0059	1.324e-06	0.1364	-0.03772	0.05885	0.5215	500199	42307	logOR	8	65562019	FALSE	3.29294e-05	5.09413e-05	FALSE
rs7932640	T	C	T	C	Depression	Clear cell ovarian cancer	0.447	0.0281	0.0044	9.815e-11	0.4364	0.09573	0.04009	0.0169301	500199	42307	logOR	11	88744425	FALSE	5.93254e-05	0.000684661	FALSE
rs8037355	T	C	T	C	Depression	Clear cell ovarian cancer	0.5515	-0.0177	0.0043	4.065e-05	0.5453	0.02657	0.04077	0.5146	500199	42307	logOR	15	37643831	FALSE	2.35541e-05	5.32037e-05	FALSE
rs913930	A	G	A	G	Depression	Clear cell ovarian cancer	0.6413	-0.0171	0.0045	0.0001566	0.6455	0.06567	0.04325	0.1289	500199	42307	logOR	9	120484009	FALSE	2.04455e-05	0.000299873	FALSE
rs9363467	T	C	T	C	Depression	Clear cell ovarian cancer	0.5963	0.0239	0.0045	8.561e-08	0.609	0.007618	0.04118	0.8532	500199	42307	logOR	6	66565703	FALSE	4.17948e-05	4.20045e-06	TRUE
rs9545360	A	C	A	C	Depression	Clear cell ovarian cancer	0.1829	-0.0278	0.0056	7.859e-07	0.1778	0.04656	0.05244	0.3746	500199	42307	logOR	13	80826373	FALSE	3.51063e-05	9.63196e-05	FALSE
rs9592461	A	G	A	G	Depression	Clear cell ovarian cancer	0.4812	0.0179	0.0043	3.013e-05	0.4856	0.008141	0.04024	0.8397	500199	42307	logOR	13	66941792	FALSE	2.43132e-05	5.03216e-06	TRUE
rs997934	T	C	T	C	Depression	Clear cell ovarian cancer	0.3788	0.0195	0.0044	1.156e-05	0.3929	-0.09692	0.04332	0.0252499	500199	42307	logOR	10	1795194	FALSE	2.7197e-05	0.000680605	FALSE
rs1002656	T	C	T	C	Depression	Endometrioid ovarian cancer	0.7076	-0.0248	0.0047	1.554e-07	0.6968	0.0008177	0.0327	0.9801	500199	43751	logOR	1	37192741	FALSE	3.86788e-05	4.29385e-08	TRUE
rs10061069	C	G	C	G	Depression	Endometrioid ovarian cancer	0.2222	-0.028	0.0052	6.517e-08	0.2129	0.05077	0.03473	0.1437	500199	43751	logOR	5	93071630	TRUE	4.11843e-05	0.000131276	FALSE
rs10149470	A	G	A	G	Depression	Endometrioid ovarian cancer	0.4869	-0.0266	0.0043	7.439e-10	0.4914	0.004487	0.02865	0.8755	500199	43751	logOR	14	104017953	FALSE	5.37283e-05	1.52948e-06	TRUE
rs1021363	A	G	A	G	Depression	Endometrioid ovarian cancer	0.3566	0.03	0.0045	2.287e-11	0.3541	0.02577	0.02991	0.3888	500199	43751	logOR	10	106610839	FALSE	6.27623e-05	4.61659e-05	TRUE
rs1045430	T	G	T	G	Depression	Endometrioid ovarian cancer	0.4806	-0.0257	0.0043	2.208e-09	0.4591	-0.01185	0.02895	0.6822	500199	43751	logOR	14	75130235	FALSE	5.01132e-05	1.05993e-05	TRUE
rs10789214	T	C	T	C	Depression	Endometrioid ovarian cancer	0.5629	0.025	0.0044	9.04e-09	0.5719	-0.0219	0.02921	0.453401	500199	43751	logOR	1	67146817	FALSE	4.67405e-05	3.56911e-05	TRUE
rs10817969	T	G	T	G	Depression	Endometrioid ovarian cancer	0.7194	0.028	0.0048	4.711e-09	0.7175	-0.01219	0.03179	0.701501	500199	43751	logOR	9	119731045	FALSE	4.81033e-05	9.15515e-06	TRUE
rs10890020	A	G	A	G	Depression	Endometrioid ovarian cancer	0.519	-0.0277	0.0043	1.379e-10	0.514	0.0665	0.02879	0.0209002	500199	43751	logOR	1	73668836	FALSE	5.82195e-05	0.000335675	FALSE
rs10913112	T	C	T	C	Depression	Endometrioid ovarian cancer	0.378	-0.0262	0.0045	4.525e-09	0.3663	-0.03641	0.02992	0.2236	500199	43751	logOR	1	175913828	FALSE	4.90552e-05	9.35283e-05	FALSE
rs1095626	T	C	T	C	Depression	Endometrioid ovarian cancer	0.5828	-0.0236	0.0044	6.151e-08	0.5725	-0.0005769	0.02883	0.984	500199	43751	logOR	3	157977962	FALSE	4.11615e-05	2.47591e-08	TRUE
rs11135349	A	C	A	C	Depression	Endometrioid ovarian cancer	0.4674	-0.029	0.0043	1.644e-11	0.4659	-0.0386	0.02942	0.1895	500199	43751	logOR	5	164523472	FALSE	6.36326e-05	0.000112684	FALSE
rs113188507	A	G	A	G	Depression	Endometrioid ovarian cancer	0.2888	0.0163	0.0047	0.0005984	0.2878	0.01186	0.0326	0.716	500199	43751	logOR	1	80809636	FALSE	1.65874e-05	8.76355e-06	TRUE
rs1152578	T	C	T	C	Depression	Endometrioid ovarian cancer	0.4395	-0.019	0.0043	1.187e-05	0.4331	0.01949	0.02895	0.5009	500199	43751	logOR	14	64697037	FALSE	2.70303e-05	2.83483e-05	FALSE
rs11579246	A	G	A	G	Depression	Endometrioid ovarian cancer	0.9086	0.0491	0.0075	6.004e-11	0.8961	0.01784	0.04872	0.714301	500199	43751	logOR	1	50559162	FALSE	6.08523e-05	9.00698e-06	TRUE
rs1226412	T	C	T	C	Depression	Endometrioid ovarian cancer	0.7947	0.0215	0.0053	5.621e-05	0.7878	0.006538	0.03574	0.8548	500199	43751	logOR	2	157111313	FALSE	2.29235e-05	2.17206e-06	TRUE
rs12624433	A	G	A	G	Depression	Endometrioid ovarian cancer	0.254	0.0313	0.005	2.836e-10	0.2591	-0.02587	0.03318	0.4357	500199	43751	logOR	20	44680853	FALSE	5.64233e-05	3.90503e-05	TRUE
rs12923444	A	C	A	C	Depression	Endometrioid ovarian cancer	0.5611	-0.0231	0.0043	9.316e-08	0.5617	-0.01271	0.0308	0.68	500199	43751	logOR	16	21639710	FALSE	3.99424e-05	1.20888e-05	TRUE
rs12966052	C	G	C	G	Depression	Endometrioid ovarian cancer	0.1817	-0.0341	0.0056	9.713e-10	0.1865	-0.03238	0.03757	0.3888	500199	43751	logOR	18	52751639	TRUE	5.25503e-05	4.83493e-05	TRUE
rs12967143	C	G	C	G	Depression	Endometrioid ovarian cancer	0.7012	-0.0345	0.0047	2.527e-13	0.69	-0.03578	0.03164	0.258	500199	43751	logOR	18	53099012	TRUE	7.57965e-05	8.32294e-05	FALSE
rs12967855	A	G	A	G	Depression	Endometrioid ovarian cancer	0.3303	0.0294	0.0046	1.501e-10	0.315	0.04666	0.03088	0.1308	500199	43751	logOR	18	35138245	FALSE	5.81139e-05	0.000142774	FALSE
rs13084037	A	G	A	G	Depression	Endometrioid ovarian cancer	0.7743	-0.0291	0.0052	1.719e-08	0.7563	0.02869	0.03449	0.4055	500199	43751	logOR	3	49214066	FALSE	4.4981e-05	4.61118e-05	FALSE
rs1343605	A	C	A	C	Depression	Endometrioid ovarian cancer	0.3821	0.024	0.0045	7.184e-08	0.3677	0.009791	0.03	0.744201	500199	43751	logOR	13	53647048	FALSE	4.13353e-05	6.77469e-06	TRUE
rs1354115	A	C	A	C	Depression	Endometrioid ovarian cancer	0.6293	0.0153	0.0045	0.0005909	0.613	-0.02234	0.03072	0.4671	500199	43751	logOR	9	2983774	FALSE	1.65988e-05	3.59868e-05	FALSE
rs1409379	T	C	T	C	Depression	Endometrioid ovarian cancer	0.7638	0.0306	0.0051	1.406e-09	0.7739	-0.03555	0.03386	0.2938	500199	43751	logOR	13	31907741	FALSE	5.13454e-05	6.72136e-05	FALSE
rs141954845	A	G	A	G	Depression	Endometrioid ovarian cancer	0.3957	0.0247	0.0045	2.965e-08	0.403	0.01933	0.0295	0.512201	500199	43751	logOR	3	61192911	FALSE	4.4342e-05	2.73245e-05	TRUE
rs143186028	T	G	T	G	Depression	Endometrioid ovarian cancer	0.1797	0.0234	0.0056	3.421e-05	0.1593	0.02782	0.03768	0.4603	500199	43751	logOR	20	39997404	FALSE	2.45337e-05	3.1505e-05	FALSE
rs1448938	A	G	A	G	Depression	Endometrioid ovarian cancer	0.4199	0.0176	0.0043	4.788e-05	0.4097	-0.03654	0.02981	0.2203	500199	43751	logOR	11	30892824	FALSE	2.29343e-05	9.8142e-05	FALSE
rs1466887	T	C	T	C	Depression	Endometrioid ovarian cancer	0.5485	-0.0211	0.0044	1.367e-06	0.5549	0.03237	0.02948	0.272	500199	43751	logOR	1	37709328	FALSE	3.35125e-05	7.86584e-05	FALSE
rs1568452	T	C	T	C	Depression	Endometrioid ovarian cancer	0.3811	0.0213	0.0044	1.508e-06	0.3873	0.01049	0.02914	0.719	500199	43751	logOR	2	58012833	FALSE	3.25257e-05	7.93715e-06	TRUE
rs16887442	T	C	T	C	Depression	Endometrioid ovarian cancer	0.428	0.0159	0.0044	0.0002622	0.4258	0.01311	0.02875	0.6484	500199	43751	logOR	7	82936909	FALSE	1.88125e-05	1.27729e-05	TRUE
rs169235	A	G	A	G	Depression	Endometrioid ovarian cancer	0.7529	-0.0231	0.005	3.632e-06	0.759	-0.003354	0.03292	0.9189	500199	43751	logOR	1	181740924	FALSE	3.01747e-05	6.2547e-07	TRUE
rs17641524	T	C	T	C	Depression	Endometrioid ovarian cancer	0.2101	-0.03	0.0053	1.502e-08	0.1943	-0.007124	0.03626	0.8442	500199	43751	logOR	1	197704717	FALSE	4.53986e-05	2.41499e-06	TRUE
rs1890946	T	C	T	C	Depression	Endometrioid ovarian cancer	0.4702	-0.0282	0.0043	5.888e-11	0.4673	-0.00747	0.02858	0.7938	500199	43751	logOR	1	52342427	FALSE	6.02127e-05	4.22221e-06	TRUE
rs1956373	T	G	T	G	Depression	Endometrioid ovarian cancer	0.7486	-0.021	0.005	2.346e-05	0.7434	-0.03397	0.0332	0.3073	500199	43751	logOR	14	60141822	FALSE	2.52269e-05	6.69056e-05	FALSE
rs1982277	T	C	T	C	Depression	Endometrioid ovarian cancer	0.7573	0.0296	0.0051	5.352e-09	0.7598	-0.008977	0.03423	0.7931	500199	43751	logOR	9	11513019	FALSE	4.89465e-05	4.47048e-06	TRUE
rs198457	T	C	T	C	Depression	Endometrioid ovarian cancer	0.1886	-0.0315	0.0056	1.9e-08	0.1781	-0.03368	0.03964	0.3943	500199	43751	logOR	11	61471678	FALSE	4.61529e-05	5.04692e-05	FALSE
rs200949	A	G	A	G	Depression	Endometrioid ovarian cancer	0.8681	0.0538	0.0064	3.607e-17	0.8748	0.06144	0.04505	0.1727	500199	43751	logOR	6	27835435	FALSE	0.00010073	0.000125656	FALSE
rs2043539	A	G	A	G	Depression	Endometrioid ovarian cancer	0.4179	0.0299	0.0043	5.423e-12	0.4139	-0.0179	0.02894	0.5363	500199	43751	logOR	7	12253880	FALSE	6.61006e-05	2.36257e-05	TRUE
rs2187490	T	G	T	G	Depression	Endometrioid ovarian cancer	0.9081	-0.0383	0.0074	2.574e-07	0.9131	0.02882	0.0522	0.580801	500199	43751	logOR	11	118713180	FALSE	3.72094e-05	2.00327e-05	TRUE
rs2509805	T	C	T	C	Depression	Endometrioid ovarian cancer	0.3241	0.0239	0.0046	2.404e-07	0.3153	0.04531	0.03114	0.1457	500199	43751	logOR	11	57650796	FALSE	3.80331e-05	0.000134702	FALSE
rs2568958	A	G	A	G	Depression	Endometrioid ovarian cancer	0.6042	0.0382	0.0044	2.902e-18	0.6286	0.0567	0.02968	0.0560803	500199	43751	logOR	1	72765116	FALSE	0.000106062	0.000228089	FALSE
rs2670139	T	C	T	C	Depression	Endometrioid ovarian cancer	0.7649	-0.0256	0.0051	4.223e-07	0.7386	-0.009541	0.03295	0.7722	500199	43751	logOR	9	126634255	FALSE	3.58215e-05	5.34222e-06	TRUE
rs301799	T	C	T	C	Depression	Endometrioid ovarian cancer	0.5792	-0.023	0.0044	1.209e-07	0.5722	0.04643	0.02954	0.1161	500199	43751	logOR	1	8489302	FALSE	3.9189e-05	0.000160375	FALSE
rs30266	A	G	A	G	Depression	Endometrioid ovarian cancer	0.3271	0.0366	0.0046	1.428e-15	0.3385	-0.01004	0.03046	0.7417	500199	43751	logOR	5	103972357	FALSE	8.9614e-05	6.8608e-06	TRUE
rs3099439	T	C	T	C	Depression	Endometrioid ovarian cancer	0.5351	-0.0241	0.0043	2.777e-08	0.5047	0.05687	0.02893	0.0493197	500199	43751	logOR	5	87545318	FALSE	4.39168e-05	0.000245687	FALSE
rs33431	T	C	T	C	Depression	Endometrioid ovarian cancer	0.6149	0.0158	0.0044	0.0003675	0.6303	0.004538	0.03008	0.8801	500199	43751	logOR	19	30939989	FALSE	1.79683e-05	1.45863e-06	TRUE
rs34488670	T	C	T	C	Depression	Endometrioid ovarian cancer	0.7885	-0.027	0.0053	2.633e-07	0.7912	0.0287	0.03487	0.4105	500199	43751	logOR	15	47684936	FALSE	3.69526e-05	4.13603e-05	FALSE
rs34653192	C	G	C	G	Depression	Endometrioid ovarian cancer	0.3225	-0.0223	0.0047	1.628e-06	0.314	0.02701	0.03259	0.4074	500199	43751	logOR	9	31124452	TRUE	3.3026e-05	4.77643e-05	FALSE
rs34937911	T	C	T	C	Depression	Endometrioid ovarian cancer	0.8835	0.0267	0.0068	8.185e-05	0.8793	0.08694	0.04671	0.0626902	500199	43751	logOR	4	42110353	FALSE	2.23032e-05	0.000243781	FALSE
rs35553410	T	C	T	C	Depression	Endometrioid ovarian cancer	0.7451	-0.0249	0.0049	4.706e-07	0.7424	0.02552	0.03341	0.445	500199	43751	logOR	4	131237381	FALSE	3.57923e-05	3.78574e-05	FALSE
rs3793577	A	G	A	G	Depression	Endometrioid ovarian cancer	0.4648	-0.0234	0.0043	6.787e-08	0.4782	-0.02541	0.03057	0.4058	500199	43751	logOR	9	23737627	FALSE	4.14016e-05	4.89692e-05	FALSE
rs3823624	T	C	T	C	Depression	Endometrioid ovarian cancer	0.8152	0.03	0.0056	7.178e-08	0.8096	-0.0111	0.03602	0.7579	500199	43751	logOR	7	2110346	FALSE	4.12109e-05	5.77301e-06	TRUE
rs4346585	T	C	T	C	Depression	Endometrioid ovarian cancer	0.6938	-0.0248	0.0047	1.414e-07	0.6855	0.03293	0.031	0.2882	500199	43751	logOR	3	44736493	FALSE	3.97143e-05	7.10562e-05	FALSE
rs45510091	A	G	A	G	Depression	Endometrioid ovarian cancer	0.9459	0.0331	0.0095	0.0004759	0.94501	-0.01761	0.06567	0.7886	500199	43751	logOR	4	123186393	FALSE	1.70417e-05	4.89844e-06	TRUE
rs4772087	T	C	T	C	Depression	Endometrioid ovarian cancer	0.3766	0.0213	0.0045	1.739e-06	0.3671	-0.01814	0.03009	0.5466	500199	43751	logOR	13	99115041	FALSE	3.23753e-05	2.32384e-05	TRUE
rs56887639	A	G	A	G	Depression	Endometrioid ovarian cancer	0.734	-0.0264	0.0049	6.656e-08	0.7233	0.0001914	0.03227	0.9953	500199	43751	logOR	16	13755530	FALSE	4.13608e-05	2.2286e-09	TRUE
rs57344483	A	G	A	G	Depression	Endometrioid ovarian cancer	0.9257	-0.038	0.0082	3.533e-06	0.9185	0.01519	0.05496	0.782299	500199	43751	logOR	11	127022560	FALSE	3.0188e-05	5.25015e-06	TRUE
rs58104186	A	G	A	G	Depression	Endometrioid ovarian cancer	0.4668	0.0237	0.0043	4.706e-08	0.4566	0.00464	0.029	0.8729	500199	43751	logOR	7	109099919	FALSE	4.24933e-05	1.62372e-06	TRUE
rs58621819	A	T	A	T	Depression	Endometrioid ovarian cancer	0.7869	-0.0277	0.0053	1.876e-07	0.8001	0.04309	0.0359	0.23	500199	43751	logOR	11	65314830	TRUE	3.91081e-05	9.02594e-05	FALSE
rs59283172	A	G	A	G	Depression	Endometrioid ovarian cancer	0.1081	-0.039	0.007	2.409e-08	0.1062	-0.04951	0.04772	0.2994	500199	43751	logOR	9	25232978	FALSE	4.45731e-05	7.07199e-05	FALSE
rs5995992	T	C	T	C	Depression	Endometrioid ovarian cancer	0.7148	-0.0213	0.0048	8.282e-06	0.7345	-0.0134	0.03177	0.6732	500199	43751	logOR	22	41487218	FALSE	2.81127e-05	1.06435e-05	TRUE
rs60157091	T	C	T	C	Depression	Endometrioid ovarian cancer	0.5126	0.0215	0.0043	6.408e-07	0.5261	-0.01021	0.02979	0.731799	500199	43751	logOR	5	61509655	FALSE	3.51032e-05	7.89995e-06	TRUE
rs61902811	A	G	A	G	Depression	Endometrioid ovarian cancer	0.3678	-0.0277	0.0044	5.001e-10	0.3601	-0.01572	0.02996	0.5997	500199	43751	logOR	11	113370758	FALSE	5.4228e-05	1.73083e-05	TRUE
rs61990288	A	G	A	G	Depression	Endometrioid ovarian cancer	0.5102	-0.0295	0.0043	6.912e-12	0.5057	-0.01813	0.0289	0.5303	500199	43751	logOR	14	42074726	FALSE	6.60992e-05	2.49741e-05	TRUE
rs62091461	T	C	T	C	Depression	Endometrioid ovarian cancer	0.2326	-0.028	0.0051	3.978e-08	0.2346	-0.06432	0.03519	0.0675398	500199	43751	logOR	18	52488672	FALSE	4.25354e-05	0.000225752	FALSE
rs62188629	A	G	A	G	Depression	Endometrioid ovarian cancer	0.312	0.0262	0.0047	1.854e-08	0.3258	-0.03731	0.03096	0.2283	500199	43751	logOR	2	208044470	FALSE	4.47866e-05	9.29333e-05	FALSE
rs67436663	C	G	C	G	Depression	Endometrioid ovarian cancer	0.2378	-0.0258	0.0052	5.316e-07	0.2709	-0.01173	0.03394	0.7296	500199	43751	logOR	8	71347626	TRUE	3.66713e-05	8.26057e-06	TRUE
rs6783233	T	C	T	C	Depression	Endometrioid ovarian cancer	0.285	0.0295	0.0048	7.067e-10	0.2852	0.01124	0.0323	0.7278	500199	43751	logOR	3	117509984	FALSE	5.39005e-05	7.82861e-06	TRUE
rs7030813	T	C	T	C	Depression	Endometrioid ovarian cancer	0.3756	0.0247	0.0045	3.453e-08	0.3871	0.01293	0.03089	0.6754	500199	43751	logOR	9	36999369	FALSE	4.34896e-05	1.20566e-05	TRUE
rs7117514	A	G	A	G	Depression	Endometrioid ovarian cancer	0.5366	-0.02	0.0043	3.627e-06	0.5347	0.03378	0.02943	0.251	500199	43751	logOR	11	70544937	FALSE	3.02326e-05	8.62872e-05	FALSE
rs7193263	A	G	A	G	Depression	Endometrioid ovarian cancer	0.6754	-0.0208	0.0046	7.125e-06	0.6678	0.007461	0.03076	0.8084	500199	43751	logOR	16	6315880	FALSE	2.883e-05	3.7537e-06	TRUE
rs7198928	T	C	T	C	Depression	Endometrioid ovarian cancer	0.6157	0.0188	0.0045	2.446e-05	0.5961	-0.02798	0.02973	0.3466	500199	43751	logOR	16	7666402	FALSE	2.54194e-05	5.72908e-05	FALSE
rs7200826	T	C	T	C	Depression	Endometrioid ovarian cancer	0.2568	0.0268	0.0049	5.488e-08	0.2645	-0.004782	0.03354	0.8866	500199	43751	logOR	16	13066833	FALSE	4.16652e-05	1.35222e-06	TRUE
rs7227069	A	G	A	G	Depression	Endometrioid ovarian cancer	0.4317	0.0254	0.0043	4.635e-09	0.448	0.01428	0.02877	0.6195	500199	43751	logOR	18	50731802	FALSE	4.81092e-05	1.53281e-05	TRUE
rs7241572	A	G	A	G	Depression	Endometrioid ovarian cancer	0.2047	0.0323	0.0054	2.433e-09	0.197	0.01095	0.03829	0.775001	500199	43751	logOR	18	77580712	FALSE	5.16242e-05	5.76539e-06	TRUE
rs725616	T	C	T	C	Depression	Endometrioid ovarian cancer	0.3623	0.0204	0.0045	5.101e-06	0.3692	0.03956	0.02967	0.1823	500199	43751	logOR	6	147950422	FALSE	2.9225e-05	0.000110774	FALSE
rs72710803	A	C	A	C	Depression	Endometrioid ovarian cancer	0.9121	-0.037	0.0076	1.092e-06	0.91827	-0.0284	0.05155	0.5817	500199	43751	logOR	1	177428018	FALSE	3.33612e-05	1.83993e-05	TRUE
rs75581564	A	G	A	G	Depression	Endometrioid ovarian cancer	0.1183	0.0238	0.0066	0.0003436	0.1185	0.03441	0.04574	0.4519	500199	43751	logOR	17	27363750	FALSE	1.79586e-05	3.75937e-05	FALSE
rs7585722	T	C	T	C	Depression	Endometrioid ovarian cancer	0.8468	-0.027	0.0059	5.329e-06	0.8481	-0.07858	0.03965	0.0474701	500199	43751	logOR	2	86819128	FALSE	2.87459e-05	0.000241738	FALSE
rs7624336	T	G	T	G	Depression	Endometrioid ovarian cancer	0.2109	0.0258	0.0053	1.046e-06	0.196	0.05253	0.03601	0.1446	500199	43751	logOR	3	53244151	FALSE	3.36709e-05	0.000132157	FALSE
rs7659414	A	C	A	C	Depression	Endometrioid ovarian cancer	0.5779	-0.0182	0.0044	2.938e-05	0.5801	0.04159	0.02965	0.1606	500199	43751	logOR	4	177350956	FALSE	2.45596e-05	0.000128054	FALSE
rs7685686	A	G	A	G	Depression	Endometrioid ovarian cancer	0.5772	0.0234	0.0045	2.072e-07	0.5632	-0.04575	0.02909	0.1158	500199	43751	logOR	4	3207142	FALSE	4.0616e-05	0.000156488	FALSE
rs7758630	A	T	A	T	Depression	Endometrioid ovarian cancer	0.4046	-0.0229	0.0044	1.824e-07	0.3981	-0.05148	0.02959	0.0818804	500199	43751	logOR	6	101387304	TRUE	3.83982e-05	0.000192988	FALSE
rs7807677	T	C	T	C	Depression	Endometrioid ovarian cancer	0.5483	0.0274	0.0043	2.381e-10	0.5721	-0.0295	0.02906	0.3102	500199	43751	logOR	7	117502574	FALSE	5.65154e-05	6.47518e-05	FALSE
rs7837935	T	G	T	G	Depression	Endometrioid ovarian cancer	0.1558	-0.0287	0.0059	1.324e-06	0.1364	0.02769	0.04174	0.507	500199	43751	logOR	8	65562019	FALSE	3.29294e-05	2.74525e-05	TRUE
rs7932640	T	C	T	C	Depression	Endometrioid ovarian cancer	0.447	0.0281	0.0044	9.815e-11	0.4364	0.03402	0.02882	0.2378	500199	43751	logOR	11	88744425	FALSE	5.93254e-05	8.65184e-05	FALSE
rs8037355	T	C	T	C	Depression	Endometrioid ovarian cancer	0.5515	-0.0177	0.0043	4.065e-05	0.5453	0.04151	0.02925	0.1558	500199	43751	logOR	15	37643831	FALSE	2.35541e-05	0.000129847	FALSE
rs913930	A	G	A	G	Depression	Endometrioid ovarian cancer	0.6413	-0.0171	0.0045	0.0001566	0.6455	0.02691	0.03082	0.3826	500199	43751	logOR	9	120484009	FALSE	2.04455e-05	5.03662e-05	FALSE
rs9363467	T	C	T	C	Depression	Endometrioid ovarian cancer	0.5963	0.0239	0.0045	8.561e-08	0.609	0.04183	0.02947	0.1557	500199	43751	logOR	6	66565703	FALSE	4.17948e-05	0.00012663	FALSE
rs9545360	A	C	A	C	Depression	Endometrioid ovarian cancer	0.1829	-0.0278	0.0056	7.859e-07	0.1778	-0.02332	0.03792	0.5385	500199	43751	logOR	13	80826373	FALSE	3.51063e-05	2.41645e-05	TRUE
rs9592461	A	G	A	G	Depression	Endometrioid ovarian cancer	0.4812	0.0179	0.0043	3.013e-05	0.4856	-0.05118	0.02887	0.0762202	500199	43751	logOR	13	66941792	FALSE	2.43132e-05	0.000198845	FALSE
rs997934	T	C	T	C	Depression	Endometrioid ovarian cancer	0.3788	0.0195	0.0044	1.156e-05	0.3929	-0.0253	0.03104	0.4151	500199	43751	logOR	10	1795194	FALSE	2.7197e-05	4.64071e-05	FALSE
rs1002656	T	C	T	C	Depression	High grade and low grade serous ovarian cancer	0.7076	-0.0248	0.0047	1.554e-07	0.6968	0.02554	0.01742	0.1425	500199	54990	logOR	1	37192741	FALSE	3.86788e-05	4.18873e-05	FALSE
rs10061069	C	G	C	G	Depression	High grade and low grade serous ovarian cancer	0.2222	-0.028	0.0052	6.517e-08	0.2129	0.0146	0.01873	0.4358	500199	54990	logOR	5	93071630	TRUE	4.11843e-05	1.08575e-05	TRUE
rs10149470	A	G	A	G	Depression	High grade and low grade serous ovarian cancer	0.4869	-0.0266	0.0043	7.439e-10	0.4914	-0.002911	0.01528	0.8489	500199	54990	logOR	14	104017953	FALSE	5.37283e-05	6.4375e-07	TRUE
rs1021363	A	G	A	G	Depression	High grade and low grade serous ovarian cancer	0.3566	0.03	0.0045	2.287e-11	0.3541	0.0111	0.01597	0.4871	500199	54990	logOR	10	106610839	FALSE	6.27623e-05	8.56554e-06	TRUE
rs1045430	T	G	T	G	Depression	High grade and low grade serous ovarian cancer	0.4806	-0.0257	0.0043	2.208e-09	0.4591	0.002944	0.01541	0.8484	500199	54990	logOR	14	75130235	FALSE	5.01132e-05	6.54216e-07	TRUE
rs10789214	T	C	T	C	Depression	High grade and low grade serous ovarian cancer	0.5629	0.025	0.0044	9.04e-09	0.5719	-0.009146	0.01551	0.5555	500199	54990	logOR	1	67146817	FALSE	4.67405e-05	6.2251e-06	TRUE
rs10817969	T	G	T	G	Depression	High grade and low grade serous ovarian cancer	0.7194	0.028	0.0048	4.711e-09	0.7175	0.006732	0.01705	0.693	500199	54990	logOR	9	119731045	FALSE	4.81033e-05	2.79222e-06	TRUE
rs10890020	A	G	A	G	Depression	High grade and low grade serous ovarian cancer	0.519	-0.0277	0.0043	1.379e-10	0.514	-0.01558	0.01527	0.3078	500199	54990	logOR	1	73668836	FALSE	5.82195e-05	1.8431e-05	TRUE
rs10913112	T	C	T	C	Depression	High grade and low grade serous ovarian cancer	0.378	-0.0262	0.0045	4.525e-09	0.3663	-0.0006282	0.01593	0.9686	500199	54990	logOR	1	175913828	FALSE	4.90552e-05	2.78444e-08	TRUE
rs1095626	T	C	T	C	Depression	High grade and low grade serous ovarian cancer	0.5828	-0.0236	0.0044	6.151e-08	0.5725	-0.01589	0.01542	0.3026	500199	54990	logOR	3	157977962	FALSE	4.11615e-05	1.87833e-05	TRUE
rs11135349	A	C	A	C	Depression	High grade and low grade serous ovarian cancer	0.4674	-0.029	0.0043	1.644e-11	0.4659	0.01408	0.01564	0.3679	500199	54990	logOR	5	164523472	FALSE	6.36326e-05	1.49946e-05	TRUE
rs113188507	A	G	A	G	Depression	High grade and low grade serous ovarian cancer	0.2888	0.0163	0.0047	0.0005984	0.2878	-0.01463	0.01744	0.4014	500199	54990	logOR	1	80809636	FALSE	1.65874e-05	1.33351e-05	TRUE
rs1152578	T	C	T	C	Depression	High grade and low grade serous ovarian cancer	0.4395	-0.019	0.0043	1.187e-05	0.4331	0.006992	0.01543	0.650401	500199	54990	logOR	14	64697037	FALSE	2.70303e-05	3.64853e-06	TRUE
rs11579246	A	G	A	G	Depression	High grade and low grade serous ovarian cancer	0.9086	0.0491	0.0075	6.004e-11	0.8961	-0.02486	0.02565	0.3325	500199	54990	logOR	1	50559162	FALSE	6.08523e-05	1.74899e-05	TRUE
rs1226412	T	C	T	C	Depression	High grade and low grade serous ovarian cancer	0.7947	0.0215	0.0053	5.621e-05	0.7878	-0.02638	0.0189	0.1628	500199	54990	logOR	2	157111313	FALSE	2.29235e-05	3.53604e-05	FALSE
rs12624433	A	G	A	G	Depression	High grade and low grade serous ovarian cancer	0.254	0.0313	0.005	2.836e-10	0.2591	0.01097	0.01755	0.5319	500199	54990	logOR	20	44680853	FALSE	5.64233e-05	7.02197e-06	TRUE
rs12923444	A	C	A	C	Depression	High grade and low grade serous ovarian cancer	0.5611	-0.0231	0.0043	9.316e-08	0.5617	0.008817	0.0165	0.5931	500199	54990	logOR	16	21639710	FALSE	3.99424e-05	5.8175e-06	TRUE
rs12966052	C	G	C	G	Depression	High grade and low grade serous ovarian cancer	0.1817	-0.0341	0.0056	9.713e-10	0.1865	0.003638	0.01991	0.855	500199	54990	logOR	18	52751639	TRUE	5.25503e-05	6.10356e-07	TRUE
rs12967143	C	G	C	G	Depression	High grade and low grade serous ovarian cancer	0.7012	-0.0345	0.0047	2.527e-13	0.69	-0.03356	0.01679	0.04563	500199	54990	logOR	18	53099012	TRUE	7.57965e-05	7.32225e-05	TRUE
rs12967855	A	G	A	G	Depression	High grade and low grade serous ovarian cancer	0.3303	0.0294	0.0046	1.501e-10	0.315	0.004988	0.01662	0.763999	500199	54990	logOR	18	35138245	FALSE	5.81139e-05	1.63183e-06	TRUE
rs13084037	A	G	A	G	Depression	High grade and low grade serous ovarian cancer	0.7743	-0.0291	0.0052	1.719e-08	0.7563	0.01909	0.01836	0.2984	500199	54990	logOR	3	49214066	FALSE	4.4981e-05	2.04162e-05	TRUE
rs1343605	A	C	A	C	Depression	High grade and low grade serous ovarian cancer	0.3821	0.024	0.0045	7.184e-08	0.3677	-0.008624	0.01598	0.5895	500199	54990	logOR	13	53647048	FALSE	4.13353e-05	5.25598e-06	TRUE
rs1354115	A	C	A	C	Depression	High grade and low grade serous ovarian cancer	0.6293	0.0153	0.0045	0.0005909	0.613	0.008426	0.0164	0.6073	500199	54990	logOR	9	2983774	FALSE	1.65988e-05	5.11957e-06	TRUE
rs1409379	T	C	T	C	Depression	High grade and low grade serous ovarian cancer	0.7638	0.0306	0.0051	1.406e-09	0.7739	0.006216	0.01819	0.7326	500199	54990	logOR	13	31907741	FALSE	5.13454e-05	2.05508e-06	TRUE
rs141954845	A	G	A	G	Depression	High grade and low grade serous ovarian cancer	0.3957	0.0247	0.0045	2.965e-08	0.403	0.01409	0.01576	0.3712	500199	54990	logOR	3	61192911	FALSE	4.4342e-05	1.45183e-05	TRUE
rs143186028	T	G	T	G	Depression	High grade and low grade serous ovarian cancer	0.1797	0.0234	0.0056	3.421e-05	0.1593	0.004333	0.02018	0.83	500199	54990	logOR	20	39997404	FALSE	2.45337e-05	7.64285e-07	TRUE
rs1448938	A	G	A	G	Depression	High grade and low grade serous ovarian cancer	0.4199	0.0176	0.0043	4.788e-05	0.4097	-0.03643	0.0159	0.0219902	500199	54990	logOR	11	30892824	FALSE	2.29343e-05	9.7552e-05	FALSE
rs1466887	T	C	T	C	Depression	High grade and low grade serous ovarian cancer	0.5485	-0.0211	0.0044	1.367e-06	0.5549	-0.01137	0.01577	0.4712	500199	54990	logOR	1	37709328	FALSE	3.35125e-05	9.70534e-06	TRUE
rs1568452	T	C	T	C	Depression	High grade and low grade serous ovarian cancer	0.3811	0.0213	0.0044	1.508e-06	0.3873	-0.03522	0.01562	0.0242003	500199	54990	logOR	2	58012833	FALSE	3.25257e-05	8.94657e-05	FALSE
rs16887442	T	C	T	C	Depression	High grade and low grade serous ovarian cancer	0.428	0.0159	0.0044	0.0002622	0.4258	0.01343	0.01534	0.3816	500199	54990	logOR	7	82936909	FALSE	1.88125e-05	1.34041e-05	TRUE
rs169235	A	G	A	G	Depression	High grade and low grade serous ovarian cancer	0.7529	-0.0231	0.005	3.632e-06	0.759	0.002066	0.01762	0.9066	500199	54990	logOR	1	181740924	FALSE	3.01747e-05	2.37324e-07	TRUE
rs17641524	T	C	T	C	Depression	High grade and low grade serous ovarian cancer	0.2101	-0.03	0.0053	1.502e-08	0.1943	0.008716	0.01925	0.6507	500199	54990	logOR	1	197704717	FALSE	4.53986e-05	3.61494e-06	TRUE
rs1890946	T	C	T	C	Depression	High grade and low grade serous ovarian cancer	0.4702	-0.0282	0.0043	5.888e-11	0.4673	0.0277	0.01526	0.0693905	500199	54990	logOR	1	52342427	FALSE	6.02127e-05	5.80543e-05	TRUE
rs1956373	T	G	T	G	Depression	High grade and low grade serous ovarian cancer	0.7486	-0.021	0.005	2.346e-05	0.7434	0.009936	0.01792	0.579101	500199	54990	logOR	14	60141822	FALSE	2.52269e-05	5.72429e-06	TRUE
rs1982277	T	C	T	C	Depression	High grade and low grade serous ovarian cancer	0.7573	0.0296	0.0051	5.352e-09	0.7598	0.02739	0.01826	0.1336	500199	54990	logOR	9	11513019	FALSE	4.89465e-05	4.16159e-05	TRUE
rs198457	T	C	T	C	Depression	High grade and low grade serous ovarian cancer	0.1886	-0.0315	0.0056	1.9e-08	0.1781	-0.04451	0.02111	0.0347096	500199	54990	logOR	11	61471678	FALSE	4.61529e-05	8.81417e-05	FALSE
rs200949	A	G	A	G	Depression	High grade and low grade serous ovarian cancer	0.8681	0.0538	0.0064	3.607e-17	0.8748	-0.009745	0.02374	0.6814	500199	54990	logOR	6	27835435	FALSE	0.00010073	3.16153e-06	TRUE
rs2043539	A	G	A	G	Depression	High grade and low grade serous ovarian cancer	0.4179	0.0299	0.0043	5.423e-12	0.4139	-0.02491	0.01545	0.1069	500199	54990	logOR	7	12253880	FALSE	6.61006e-05	4.57526e-05	TRUE
rs2187490	T	G	T	G	Depression	High grade and low grade serous ovarian cancer	0.9081	-0.0383	0.0074	2.574e-07	0.9131	-0.02736	0.02741	0.3183	500199	54990	logOR	11	118713180	FALSE	3.72094e-05	1.80544e-05	TRUE
rs2509805	T	C	T	C	Depression	High grade and low grade serous ovarian cancer	0.3241	0.0239	0.0046	2.404e-07	0.3153	0.006101	0.01665	0.714	500199	54990	logOR	11	57650796	FALSE	3.80331e-05	2.44257e-06	TRUE
rs2568958	A	G	A	G	Depression	High grade and low grade serous ovarian cancer	0.6042	0.0382	0.0044	2.902e-18	0.6286	0.005116	0.01579	0.746	500199	54990	logOR	1	72765116	FALSE	0.000106062	1.85737e-06	TRUE
rs2670139	T	C	T	C	Depression	High grade and low grade serous ovarian cancer	0.7649	-0.0256	0.0051	4.223e-07	0.7386	0.01689	0.01763	0.3382	500199	54990	logOR	9	126634255	FALSE	3.58215e-05	1.67413e-05	TRUE
rs301799	T	C	T	C	Depression	High grade and low grade serous ovarian cancer	0.5792	-0.023	0.0044	1.209e-07	0.5722	-0.04414	0.01569	0.00491405	500199	54990	logOR	1	8489302	FALSE	3.9189e-05	0.000144948	FALSE
rs30266	A	G	A	G	Depression	High grade and low grade serous ovarian cancer	0.3271	0.0366	0.0046	1.428e-15	0.3385	-0.002935	0.01628	0.8569	500199	54990	logOR	5	103972357	FALSE	8.9614e-05	5.86308e-07	TRUE
rs3099439	T	C	T	C	Depression	High grade and low grade serous ovarian cancer	0.5351	-0.0241	0.0043	2.777e-08	0.5047	0.002066	0.01541	0.8934	500199	54990	logOR	5	87545318	FALSE	4.39168e-05	3.24327e-07	TRUE
rs33431	T	C	T	C	Depression	High grade and low grade serous ovarian cancer	0.6149	0.0158	0.0044	0.0003675	0.6303	0.005412	0.01611	0.736999	500199	54990	logOR	19	30939989	FALSE	1.79683e-05	2.07459e-06	TRUE
rs34488670	T	C	T	C	Depression	High grade and low grade serous ovarian cancer	0.7885	-0.027	0.0053	2.633e-07	0.7912	0.03085	0.01864	0.0979806	500199	54990	logOR	15	47684936	FALSE	3.69526e-05	4.7789e-05	FALSE
rs34653192	C	G	C	G	Depression	High grade and low grade serous ovarian cancer	0.3225	-0.0223	0.0047	1.628e-06	0.314	-0.006969	0.0174	0.6887	500199	54990	logOR	9	31124452	TRUE	3.3026e-05	3.17991e-06	TRUE
rs34937911	T	C	T	C	Depression	High grade and low grade serous ovarian cancer	0.8835	0.0267	0.0068	8.185e-05	0.8793	-0.03543	0.02442	0.1468	500199	54990	logOR	4	42110353	FALSE	2.23032e-05	4.0494e-05	FALSE
rs35553410	T	C	T	C	Depression	High grade and low grade serous ovarian cancer	0.7451	-0.0249	0.0049	4.706e-07	0.7424	0.01474	0.0178	0.4076	500199	54990	logOR	4	131237381	FALSE	3.57923e-05	1.26298e-05	TRUE
rs3793577	A	G	A	G	Depression	High grade and low grade serous ovarian cancer	0.4648	-0.0234	0.0043	6.787e-08	0.4782	-0.01092	0.01628	0.5023	500199	54990	logOR	9	23737627	FALSE	4.14016e-05	9.04433e-06	TRUE
rs3823624	T	C	T	C	Depression	High grade and low grade serous ovarian cancer	0.8152	0.03	0.0056	7.178e-08	0.8096	-0.01107	0.01914	0.5628	500199	54990	logOR	7	2110346	FALSE	4.12109e-05	5.74185e-06	TRUE
rs4346585	T	C	T	C	Depression	High grade and low grade serous ovarian cancer	0.6938	-0.0248	0.0047	1.414e-07	0.6855	0.002263	0.01653	0.8911	500199	54990	logOR	3	44736493	FALSE	3.97143e-05	3.35597e-07	TRUE
rs45510091	A	G	A	G	Depression	High grade and low grade serous ovarian cancer	0.9459	0.0331	0.0095	0.0004759	0.94501	-0.04445	0.03463	0.1992	500199	54990	logOR	4	123186393	FALSE	1.70417e-05	3.12084e-05	FALSE
rs4772087	T	C	T	C	Depression	High grade and low grade serous ovarian cancer	0.3766	0.0213	0.0045	1.739e-06	0.3671	-0.006664	0.01606	0.6783	500199	54990	logOR	13	99115041	FALSE	3.23753e-05	3.13624e-06	TRUE
rs56887639	A	G	A	G	Depression	High grade and low grade serous ovarian cancer	0.734	-0.0264	0.0049	6.656e-08	0.7233	0.01948	0.01725	0.2587	500199	54990	logOR	16	13755530	FALSE	4.13608e-05	2.30843e-05	TRUE
rs57344483	A	G	A	G	Depression	High grade and low grade serous ovarian cancer	0.9257	-0.038	0.0082	3.533e-06	0.9185	-0.003788	0.02919	0.8967	500199	54990	logOR	11	127022560	FALSE	3.0188e-05	3.26496e-07	TRUE
rs58104186	A	G	A	G	Depression	High grade and low grade serous ovarian cancer	0.4668	0.0237	0.0043	4.706e-08	0.4566	-0.006062	0.0155	0.6957	500199	54990	logOR	7	109099919	FALSE	4.24933e-05	2.77145e-06	TRUE
rs58621819	A	T	A	T	Depression	High grade and low grade serous ovarian cancer	0.7869	-0.0277	0.0053	1.876e-07	0.8001	0.02658	0.01919	0.166	500199	54990	logOR	11	65314830	TRUE	3.91081e-05	3.43458e-05	TRUE
rs59283172	A	G	A	G	Depression	High grade and low grade serous ovarian cancer	0.1081	-0.039	0.007	2.409e-08	0.1062	-0.03299	0.0253	0.1922	500199	54990	logOR	9	25232978	FALSE	4.45731e-05	3.14006e-05	TRUE
rs5995992	T	C	T	C	Depression	High grade and low grade serous ovarian cancer	0.7148	-0.0213	0.0048	8.282e-06	0.7345	0.001485	0.01701	0.9304	500199	54990	logOR	22	41487218	FALSE	2.81127e-05	1.30717e-07	TRUE
rs60157091	T	C	T	C	Depression	High grade and low grade serous ovarian cancer	0.5126	0.0215	0.0043	6.408e-07	0.5261	0.01611	0.01585	0.3093	500199	54990	logOR	5	61509655	FALSE	3.51032e-05	1.96679e-05	TRUE
rs61902811	A	G	A	G	Depression	High grade and low grade serous ovarian cancer	0.3678	-0.0277	0.0044	5.001e-10	0.3601	-0.02082	0.01603	0.1939	500199	54990	logOR	11	113370758	FALSE	5.4228e-05	3.03602e-05	TRUE
rs61990288	A	G	A	G	Depression	High grade and low grade serous ovarian cancer	0.5102	-0.0295	0.0043	6.912e-12	0.5057	-0.02419	0.01547	0.1177	500199	54990	logOR	14	42074726	FALSE	6.60992e-05	4.44588e-05	TRUE
rs62091461	T	C	T	C	Depression	High grade and low grade serous ovarian cancer	0.2326	-0.028	0.0051	3.978e-08	0.2346	-0.04067	0.01863	0.0290703	500199	54990	logOR	18	52488672	FALSE	4.25354e-05	9.02708e-05	FALSE
rs62188629	A	G	A	G	Depression	High grade and low grade serous ovarian cancer	0.312	0.0262	0.0047	1.854e-08	0.3258	-0.02369	0.01645	0.1498	500199	54990	logOR	2	208044470	FALSE	4.47866e-05	3.74693e-05	TRUE
rs67436663	C	G	C	G	Depression	High grade and low grade serous ovarian cancer	0.2378	-0.0258	0.0052	5.316e-07	0.2709	-0.001404	0.01798	0.9377	500199	54990	logOR	8	71347626	TRUE	3.66713e-05	1.18346e-07	TRUE
rs6783233	T	C	T	C	Depression	High grade and low grade serous ovarian cancer	0.285	0.0295	0.0048	7.067e-10	0.2852	0.01538	0.01731	0.3744	500199	54990	logOR	3	117509984	FALSE	5.39005e-05	1.46576e-05	TRUE
rs7030813	T	C	T	C	Depression	High grade and low grade serous ovarian cancer	0.3756	0.0247	0.0045	3.453e-08	0.3871	0.0185	0.01643	0.2603	500199	54990	logOR	9	36999369	FALSE	4.34896e-05	2.46812e-05	TRUE
rs7117514	A	G	A	G	Depression	High grade and low grade serous ovarian cancer	0.5366	-0.02	0.0043	3.627e-06	0.5347	-0.004476	0.01563	0.774599	500199	54990	logOR	11	70544937	FALSE	3.02326e-05	1.51511e-06	TRUE
rs7193263	A	G	A	G	Depression	High grade and low grade serous ovarian cancer	0.6754	-0.0208	0.0046	7.125e-06	0.6678	-0.002797	0.0164	0.8646	500199	54990	logOR	16	6315880	FALSE	2.883e-05	5.27536e-07	TRUE
rs7198928	T	C	T	C	Depression	High grade and low grade serous ovarian cancer	0.6157	0.0188	0.0045	2.446e-05	0.5961	0.01058	0.01584	0.5041	500199	54990	logOR	16	7666402	FALSE	2.54194e-05	8.19186e-06	TRUE
rs7200826	T	C	T	C	Depression	High grade and low grade serous ovarian cancer	0.2568	0.0268	0.0049	5.488e-08	0.2645	0.008386	0.01785	0.6385	500199	54990	logOR	16	13066833	FALSE	4.16652e-05	4.15851e-06	TRUE
rs7227069	A	G	A	G	Depression	High grade and low grade serous ovarian cancer	0.4317	0.0254	0.0043	4.635e-09	0.448	0.002489	0.01536	0.8713	500199	54990	logOR	18	50731802	FALSE	4.81092e-05	4.65681e-07	TRUE
rs7241572	A	G	A	G	Depression	High grade and low grade serous ovarian cancer	0.2047	0.0323	0.0054	2.433e-09	0.197	-0.0008478	0.02049	0.967	500199	54990	logOR	18	77580712	FALSE	5.16242e-05	3.45613e-08	TRUE
rs725616	T	C	T	C	Depression	High grade and low grade serous ovarian cancer	0.3623	0.0204	0.0045	5.101e-06	0.3692	-0.02868	0.01598	0.0726792	500199	54990	logOR	6	147950422	FALSE	2.9225e-05	5.82248e-05	FALSE
rs72710803	A	C	A	C	Depression	High grade and low grade serous ovarian cancer	0.9121	-0.037	0.0076	1.092e-06	0.91827	-0.02285	0.02765	0.4085	500199	54990	logOR	1	177428018	FALSE	3.33612e-05	1.19108e-05	TRUE
rs75581564	A	G	A	G	Depression	High grade and low grade serous ovarian cancer	0.1183	0.0238	0.0066	0.0003436	0.1185	0.03371	0.02446	0.1681	500199	54990	logOR	17	27363750	FALSE	1.79586e-05	3.60798e-05	FALSE
rs7585722	T	C	T	C	Depression	High grade and low grade serous ovarian cancer	0.8468	-0.027	0.0059	5.329e-06	0.8481	-0.0173	0.02132	0.417	500199	54990	logOR	2	86819128	FALSE	2.87459e-05	1.17196e-05	TRUE
rs7624336	T	G	T	G	Depression	High grade and low grade serous ovarian cancer	0.2109	0.0258	0.0053	1.046e-06	0.196	0.004982	0.0193	0.7962	500199	54990	logOR	3	53244151	FALSE	3.36709e-05	1.18889e-06	TRUE
rs7659414	A	C	A	C	Depression	High grade and low grade serous ovarian cancer	0.5779	-0.0182	0.0044	2.938e-05	0.5801	-0.02039	0.01573	0.1951	500199	54990	logOR	4	177350956	FALSE	2.45596e-05	3.07816e-05	FALSE
rs7685686	A	G	A	G	Depression	High grade and low grade serous ovarian cancer	0.5772	0.0234	0.0045	2.072e-07	0.5632	-0.0244	0.0155	0.1153	500199	54990	logOR	4	3207142	FALSE	4.0616e-05	4.45171e-05	FALSE
rs7758630	A	T	A	T	Depression	High grade and low grade serous ovarian cancer	0.4046	-0.0229	0.0044	1.824e-07	0.3981	-0.0009681	0.01576	0.951	500199	54990	logOR	6	101387304	TRUE	3.83982e-05	6.82619e-08	TRUE
rs7807677	T	C	T	C	Depression	High grade and low grade serous ovarian cancer	0.5483	0.0274	0.0043	2.381e-10	0.5721	-0.03664	0.01553	0.0183	500199	54990	logOR	7	117502574	FALSE	5.65154e-05	9.98857e-05	FALSE
rs7837935	T	G	T	G	Depression	High grade and low grade serous ovarian cancer	0.1558	-0.0287	0.0059	1.324e-06	0.1364	0.0005246	0.02229	0.9812	500199	54990	logOR	8	65562019	FALSE	3.29294e-05	9.85383e-09	TRUE
rs7932640	T	C	T	C	Depression	High grade and low grade serous ovarian cancer	0.447	0.0281	0.0044	9.815e-11	0.4364	0.01123	0.01536	0.4648	500199	54990	logOR	11	88744425	FALSE	5.93254e-05	9.42828e-06	TRUE
rs8037355	T	C	T	C	Depression	High grade and low grade serous ovarian cancer	0.5515	-0.0177	0.0043	4.065e-05	0.5453	0.004589	0.01561	0.7687	500199	54990	logOR	15	37643831	FALSE	2.35541e-05	1.58715e-06	TRUE
rs913930	A	G	A	G	Depression	High grade and low grade serous ovarian cancer	0.6413	-0.0171	0.0045	0.0001566	0.6455	0.0002205	0.01643	0.9893	500199	54990	logOR	9	120484009	FALSE	2.04455e-05	3.38183e-09	TRUE
rs9363467	T	C	T	C	Depression	High grade and low grade serous ovarian cancer	0.5963	0.0239	0.0045	8.561e-08	0.609	-0.009456	0.01566	0.546	500199	54990	logOR	6	66565703	FALSE	4.17948e-05	6.47184e-06	TRUE
rs9545360	A	C	A	C	Depression	High grade and low grade serous ovarian cancer	0.1829	-0.0278	0.0056	7.859e-07	0.1778	0.003976	0.02014	0.8435	500199	54990	logOR	13	80826373	FALSE	3.51063e-05	7.02463e-07	TRUE
rs9592461	A	G	A	G	Depression	High grade and low grade serous ovarian cancer	0.4812	0.0179	0.0043	3.013e-05	0.4856	-0.02107	0.01535	0.1697	500199	54990	logOR	13	66941792	FALSE	2.43132e-05	3.37066e-05	FALSE
rs997934	T	C	T	C	Depression	High grade and low grade serous ovarian cancer	0.3788	0.0195	0.0044	1.156e-05	0.3929	-0.001791	0.01648	0.9135	500199	54990	logOR	10	1795194	FALSE	2.7197e-05	2.32571e-07	TRUE
rs1002656	T	C	T	C	Depression	Serous ovarian cancer: low grade and low malignant potential	0.7076	-0.0248	0.0047	1.554e-07	0.6968	-0.08564	0.03246	0.00833297	500199	43907	logOR	1	37192741	FALSE	3.86788e-05	0.000470769	FALSE
rs10061069	C	G	C	G	Depression	Serous ovarian cancer: low grade and low malignant potential	0.2222	-0.028	0.0052	6.517e-08	0.2129	0.03571	0.03499	0.3074	500199	43907	logOR	5	93071630	TRUE	4.11843e-05	6.49499e-05	FALSE
rs10149470	A	G	A	G	Depression	Serous ovarian cancer: low grade and low malignant potential	0.4869	-0.0266	0.0043	7.439e-10	0.4914	-0.05303	0.02877	0.0652995	500199	43907	logOR	14	104017953	FALSE	5.37283e-05	0.000213591	FALSE
rs1021363	A	G	A	G	Depression	Serous ovarian cancer: low grade and low malignant potential	0.3566	0.03	0.0045	2.287e-11	0.3541	-0.01057	0.03	0.724499	500199	43907	logOR	10	106610839	FALSE	6.27623e-05	7.76711e-06	TRUE
rs1045430	T	G	T	G	Depression	Serous ovarian cancer: low grade and low malignant potential	0.4806	-0.0257	0.0043	2.208e-09	0.4591	0.04807	0.02894	0.0967208	500199	43907	logOR	14	75130235	FALSE	5.01132e-05	0.000174389	FALSE
rs10789214	T	C	T	C	Depression	Serous ovarian cancer: low grade and low malignant potential	0.5629	0.025	0.0044	9.04e-09	0.5719	-0.04153	0.0291	0.1535	500199	43907	logOR	1	67146817	FALSE	4.67405e-05	0.000128338	FALSE
rs10817969	T	G	T	G	Depression	Serous ovarian cancer: low grade and low malignant potential	0.7194	0.028	0.0048	4.711e-09	0.7175	0.06861	0.03221	0.0332001	500199	43907	logOR	9	119731045	FALSE	4.81033e-05	0.000289942	FALSE
rs10890020	A	G	A	G	Depression	Serous ovarian cancer: low grade and low malignant potential	0.519	-0.0277	0.0043	1.379e-10	0.514	-0.01199	0.02871	0.6762	500199	43907	logOR	1	73668836	FALSE	5.82195e-05	1.09158e-05	TRUE
rs10913112	T	C	T	C	Depression	Serous ovarian cancer: low grade and low malignant potential	0.378	-0.0262	0.0045	4.525e-09	0.3663	-0.01527	0.02994	0.61	500199	43907	logOR	1	175913828	FALSE	4.90552e-05	1.64518e-05	TRUE
rs1095626	T	C	T	C	Depression	Serous ovarian cancer: low grade and low malignant potential	0.5828	-0.0236	0.0044	6.151e-08	0.5725	0.01212	0.02894	0.6754	500199	43907	logOR	3	157977962	FALSE	4.11615e-05	1.09278e-05	TRUE
rs11135349	A	C	A	C	Depression	Serous ovarian cancer: low grade and low malignant potential	0.4674	-0.029	0.0043	1.644e-11	0.4659	0.03638	0.02928	0.214	500199	43907	logOR	5	164523472	FALSE	6.36326e-05	0.000100096	FALSE
rs113188507	A	G	A	G	Depression	Serous ovarian cancer: low grade and low malignant potential	0.2888	0.0163	0.0047	0.0005984	0.2878	0.0001489	0.03253	0.9963	500199	43907	logOR	1	80809636	FALSE	1.65874e-05	1.38135e-09	TRUE
rs1152578	T	C	T	C	Depression	Serous ovarian cancer: low grade and low malignant potential	0.4395	-0.019	0.0043	1.187e-05	0.4331	0.01582	0.02901	0.5855	500199	43907	logOR	14	64697037	FALSE	2.70303e-05	1.86776e-05	TRUE
rs11579246	A	G	A	G	Depression	Serous ovarian cancer: low grade and low malignant potential	0.9086	0.0491	0.0075	6.004e-11	0.8961	0.01851	0.0491	0.7062	500199	43907	logOR	1	50559162	FALSE	6.08523e-05	9.69621e-06	TRUE
rs1226412	T	C	T	C	Depression	Serous ovarian cancer: low grade and low malignant potential	0.7947	0.0215	0.0053	5.621e-05	0.7878	0.04064	0.03598	0.2587	500199	43907	logOR	2	157111313	FALSE	2.29235e-05	8.39177e-05	FALSE
rs12624433	A	G	A	G	Depression	Serous ovarian cancer: low grade and low malignant potential	0.254	0.0313	0.005	2.836e-10	0.2591	0.00155	0.03294	0.9625	500199	43907	logOR	20	44680853	FALSE	5.64233e-05	1.40188e-07	TRUE
rs12923444	A	C	A	C	Depression	Serous ovarian cancer: low grade and low malignant potential	0.5611	-0.0231	0.0043	9.316e-08	0.5617	0.04944	0.0311	0.1116	500199	43907	logOR	16	21639710	FALSE	3.99424e-05	0.000182884	FALSE
rs12966052	C	G	C	G	Depression	Serous ovarian cancer: low grade and low malignant potential	0.1817	-0.0341	0.0056	9.713e-10	0.1865	0.04179	0.03739	0.2637	500199	43907	logOR	18	52751639	TRUE	5.25503e-05	8.05318e-05	FALSE
rs12967143	C	G	C	G	Depression	Serous ovarian cancer: low grade and low malignant potential	0.7012	-0.0345	0.0047	2.527e-13	0.69	-0.06136	0.03142	0.05083	500199	43907	logOR	18	53099012	TRUE	7.57965e-05	0.000244735	FALSE
rs12967855	A	G	A	G	Depression	Serous ovarian cancer: low grade and low malignant potential	0.3303	0.0294	0.0046	1.501e-10	0.315	0.04667	0.03089	0.1308	500199	43907	logOR	18	35138245	FALSE	5.81139e-05	0.000142836	FALSE
rs13084037	A	G	A	G	Depression	Serous ovarian cancer: low grade and low malignant potential	0.7743	-0.0291	0.0052	1.719e-08	0.7563	0.03203	0.03454	0.3538	500199	43907	logOR	3	49214066	FALSE	4.4981e-05	5.74725e-05	FALSE
rs1343605	A	C	A	C	Depression	Serous ovarian cancer: low grade and low malignant potential	0.3821	0.024	0.0045	7.184e-08	0.3677	-0.00891	0.02995	0.766099	500199	43907	logOR	13	53647048	FALSE	4.13353e-05	5.61037e-06	TRUE
rs1354115	A	C	A	C	Depression	Serous ovarian cancer: low grade and low malignant potential	0.6293	0.0153	0.0045	0.0005909	0.613	-0.0003444	0.03066	0.991	500199	43907	logOR	9	2983774	FALSE	1.65988e-05	8.55301e-09	TRUE
rs1409379	T	C	T	C	Depression	Serous ovarian cancer: low grade and low malignant potential	0.7638	0.0306	0.0051	1.406e-09	0.7739	0.03343	0.03434	0.3304	500199	43907	logOR	13	31907741	FALSE	5.13454e-05	5.94366e-05	FALSE
rs141954845	A	G	A	G	Depression	Serous ovarian cancer: low grade and low malignant potential	0.3957	0.0247	0.0045	2.965e-08	0.403	0.008933	0.02953	0.7623	500199	43907	logOR	3	61192911	FALSE	4.4342e-05	5.8357e-06	TRUE
rs143186028	T	G	T	G	Depression	Serous ovarian cancer: low grade and low malignant potential	0.1797	0.0234	0.0056	3.421e-05	0.1593	-0.02955	0.03817	0.4389	500199	43907	logOR	20	39997404	FALSE	2.45337e-05	3.55449e-05	FALSE
rs1448938	A	G	A	G	Depression	Serous ovarian cancer: low grade and low malignant potential	0.4199	0.0176	0.0043	4.788e-05	0.4097	0.0209	0.02965	0.480799	500199	43907	logOR	11	30892824	FALSE	2.29343e-05	3.21099e-05	FALSE
rs1466887	T	C	T	C	Depression	Serous ovarian cancer: low grade and low malignant potential	0.5485	-0.0211	0.0044	1.367e-06	0.5549	-0.02842	0.02949	0.3354	500199	43907	logOR	1	37709328	FALSE	3.35125e-05	6.06339e-05	FALSE
rs1568452	T	C	T	C	Depression	Serous ovarian cancer: low grade and low malignant potential	0.3811	0.0213	0.0044	1.508e-06	0.3873	-0.03238	0.02918	0.2672	500199	43907	logOR	2	58012833	FALSE	3.25257e-05	7.56202e-05	FALSE
rs16887442	T	C	T	C	Depression	Serous ovarian cancer: low grade and low malignant potential	0.428	0.0159	0.0044	0.0002622	0.4258	-0.01176	0.02893	0.6844	500199	43907	logOR	7	82936909	FALSE	1.88125e-05	1.02778e-05	TRUE
rs169235	A	G	A	G	Depression	Serous ovarian cancer: low grade and low malignant potential	0.7529	-0.0231	0.005	3.632e-06	0.759	0.005604	0.03315	0.8657	500199	43907	logOR	1	181740924	FALSE	3.01747e-05	1.74613e-06	TRUE
rs17641524	T	C	T	C	Depression	Serous ovarian cancer: low grade and low malignant potential	0.2101	-0.03	0.0053	1.502e-08	0.1943	0.01763	0.03621	0.6264	500199	43907	logOR	1	197704717	FALSE	4.53986e-05	1.47899e-05	TRUE
rs1890946	T	C	T	C	Depression	Serous ovarian cancer: low grade and low malignant potential	0.4702	-0.0282	0.0043	5.888e-11	0.4673	0.02049	0.02868	0.4748	500199	43907	logOR	1	52342427	FALSE	6.02127e-05	3.17666e-05	TRUE
rs1956373	T	G	T	G	Depression	Serous ovarian cancer: low grade and low malignant potential	0.7486	-0.021	0.005	2.346e-05	0.7434	0.07121	0.03391	0.0349897	500199	43907	logOR	14	60141822	FALSE	2.52269e-05	0.000293938	FALSE
rs1982277	T	C	T	C	Depression	Serous ovarian cancer: low grade and low malignant potential	0.7573	0.0296	0.0051	5.352e-09	0.7598	-0.02338	0.03411	0.4931	500199	43907	logOR	9	11513019	FALSE	4.89465e-05	3.03228e-05	TRUE
rs198457	T	C	T	C	Depression	Serous ovarian cancer: low grade and low malignant potential	0.1886	-0.0315	0.0056	1.9e-08	0.1781	-0.02653	0.03923	0.498101	500199	43907	logOR	11	61471678	FALSE	4.61529e-05	3.13159e-05	TRUE
rs200949	A	G	A	G	Depression	Serous ovarian cancer: low grade and low malignant potential	0.8681	0.0538	0.0064	3.607e-17	0.8748	-0.03239	0.04364	0.457999	500199	43907	logOR	6	27835435	FALSE	0.00010073	3.49254e-05	TRUE
rs2043539	A	G	A	G	Depression	Serous ovarian cancer: low grade and low malignant potential	0.4179	0.0299	0.0043	5.423e-12	0.4139	0.01473	0.02904	0.611999	500199	43907	logOR	7	12253880	FALSE	6.61006e-05	1.59988e-05	TRUE
rs2187490	T	G	T	G	Depression	Serous ovarian cancer: low grade and low malignant potential	0.9081	-0.0383	0.0074	2.574e-07	0.9131	-0.05073	0.05152	0.3248	500199	43907	logOR	11	118713180	FALSE	3.72094e-05	6.20672e-05	FALSE
rs2509805	T	C	T	C	Depression	Serous ovarian cancer: low grade and low malignant potential	0.3241	0.0239	0.0046	2.404e-07	0.3153	0.02637	0.03107	0.396	500199	43907	logOR	11	57650796	FALSE	3.80331e-05	4.56296e-05	FALSE
rs2568958	A	G	A	G	Depression	Serous ovarian cancer: low grade and low malignant potential	0.6042	0.0382	0.0044	2.902e-18	0.6286	0.02191	0.02975	0.4614	500199	43907	logOR	1	72765116	FALSE	0.000106062	3.40649e-05	TRUE
rs2670139	T	C	T	C	Depression	Serous ovarian cancer: low grade and low malignant potential	0.7649	-0.0256	0.0051	4.223e-07	0.7386	-0.03203	0.03317	0.3341	500199	43907	logOR	9	126634255	FALSE	3.58215e-05	6.02038e-05	FALSE
rs301799	T	C	T	C	Depression	Serous ovarian cancer: low grade and low malignant potential	0.5792	-0.023	0.0044	1.209e-07	0.5722	-0.01551	0.02947	0.5987	500199	43907	logOR	1	8489302	FALSE	3.9189e-05	1.78989e-05	TRUE
rs30266	A	G	A	G	Depression	Serous ovarian cancer: low grade and low malignant potential	0.3271	0.0366	0.0046	1.428e-15	0.3385	0.03395	0.03027	0.2621	500199	43907	logOR	5	103972357	FALSE	8.9614e-05	7.84432e-05	TRUE
rs3099439	T	C	T	C	Depression	Serous ovarian cancer: low grade and low malignant potential	0.5351	-0.0241	0.0043	2.777e-08	0.5047	0.0161	0.02901	0.578901	500199	43907	logOR	5	87545318	FALSE	4.39168e-05	1.96955e-05	TRUE
rs33431	T	C	T	C	Depression	Serous ovarian cancer: low grade and low malignant potential	0.6149	0.0158	0.0044	0.0003675	0.6303	-0.001333	0.03024	0.9648	500199	43907	logOR	19	30939989	FALSE	1.79683e-05	1.25857e-07	TRUE
rs34488670	T	C	T	C	Depression	Serous ovarian cancer: low grade and low malignant potential	0.7885	-0.027	0.0053	2.633e-07	0.7912	0.06502	0.03524	0.0650205	500199	43907	logOR	15	47684936	FALSE	3.69526e-05	0.000212246	FALSE
rs34653192	C	G	C	G	Depression	Serous ovarian cancer: low grade and low malignant potential	0.3225	-0.0223	0.0047	1.628e-06	0.314	-0.02408	0.03281	0.4631	500199	43907	logOR	9	31124452	TRUE	3.3026e-05	3.7964e-05	FALSE
rs34937911	T	C	T	C	Depression	Serous ovarian cancer: low grade and low malignant potential	0.8835	0.0267	0.0068	8.185e-05	0.8793	-0.008303	0.04584	0.8563	500199	43907	logOR	4	42110353	FALSE	2.23032e-05	2.224e-06	TRUE
rs35553410	T	C	T	C	Depression	Serous ovarian cancer: low grade and low malignant potential	0.7451	-0.0249	0.0049	4.706e-07	0.7424	0.03142	0.03344	0.3474	500199	43907	logOR	4	131237381	FALSE	3.57923e-05	5.73843e-05	FALSE
rs3793577	A	G	A	G	Depression	Serous ovarian cancer: low grade and low malignant potential	0.4648	-0.0234	0.0043	6.787e-08	0.4782	-0.05588	0.03054	0.0673194	500199	43907	logOR	9	23737627	FALSE	4.14016e-05	0.00023678	FALSE
rs3823624	T	C	T	C	Depression	Serous ovarian cancer: low grade and low malignant potential	0.8152	0.03	0.0056	7.178e-08	0.8096	0.0707	0.03678	0.0545494	500199	43907	logOR	7	2110346	FALSE	4.12109e-05	0.000234151	FALSE
rs4346585	T	C	T	C	Depression	Serous ovarian cancer: low grade and low malignant potential	0.6938	-0.0248	0.0047	1.414e-07	0.6855	0.0262	0.03118	0.4008	500199	43907	logOR	3	44736493	FALSE	3.97143e-05	4.49814e-05	FALSE
rs45510091	A	G	A	G	Depression	Serous ovarian cancer: low grade and low malignant potential	0.9459	0.0331	0.0095	0.0004759	0.94501	-0.002828	0.06588	0.9658	500199	43907	logOR	4	123186393	FALSE	1.70417e-05	1.26328e-07	TRUE
rs4772087	T	C	T	C	Depression	Serous ovarian cancer: low grade and low malignant potential	0.3766	0.0213	0.0045	1.739e-06	0.3671	0.006422	0.03003	0.8307	500199	43907	logOR	13	99115041	FALSE	3.23753e-05	2.9126e-06	TRUE
rs56887639	A	G	A	G	Depression	Serous ovarian cancer: low grade and low malignant potential	0.734	-0.0264	0.0049	6.656e-08	0.7233	-0.001921	0.03249	0.9528	500199	43907	logOR	16	13755530	FALSE	4.13608e-05	2.24493e-07	TRUE
rs57344483	A	G	A	G	Depression	Serous ovarian cancer: low grade and low malignant potential	0.9257	-0.038	0.0082	3.533e-06	0.9185	0.02704	0.0552	0.6242	500199	43907	logOR	11	127022560	FALSE	3.0188e-05	1.66366e-05	TRUE
rs58104186	A	G	A	G	Depression	Serous ovarian cancer: low grade and low malignant potential	0.4668	0.0237	0.0043	4.706e-08	0.4566	0.0463	0.02907	0.1112	500199	43907	logOR	7	109099919	FALSE	4.24933e-05	0.000161647	FALSE
rs58621819	A	T	A	T	Depression	Serous ovarian cancer: low grade and low malignant potential	0.7869	-0.0277	0.0053	1.876e-07	0.8001	0.03317	0.03577	0.3538	500199	43907	logOR	11	65314830	TRUE	3.91081e-05	5.34868e-05	FALSE
rs59283172	A	G	A	G	Depression	Serous ovarian cancer: low grade and low malignant potential	0.1081	-0.039	0.007	2.409e-08	0.1062	-0.08128	0.04802	0.0905503	500199	43907	logOR	9	25232978	FALSE	4.45731e-05	0.000190577	FALSE
rs5995992	T	C	T	C	Depression	Serous ovarian cancer: low grade and low malignant potential	0.7148	-0.0213	0.0048	8.282e-06	0.7345	-0.003354	0.03178	0.9159	500199	43907	logOR	22	41487218	FALSE	2.81127e-05	6.66812e-07	TRUE
rs60157091	T	C	T	C	Depression	Serous ovarian cancer: low grade and low malignant potential	0.5126	0.0215	0.0043	6.408e-07	0.5261	0.02203	0.02975	0.4591	500199	43907	logOR	5	61509655	FALSE	3.51032e-05	3.67781e-05	FALSE
rs61902811	A	G	A	G	Depression	Serous ovarian cancer: low grade and low malignant potential	0.3678	-0.0277	0.0044	5.001e-10	0.3601	-0.03975	0.02998	0.185	500199	43907	logOR	11	113370758	FALSE	5.4228e-05	0.000110658	FALSE
rs61990288	A	G	A	G	Depression	Serous ovarian cancer: low grade and low malignant potential	0.5102	-0.0295	0.0043	6.912e-12	0.5057	0.01426	0.02902	0.6231	500199	43907	logOR	14	42074726	FALSE	6.60992e-05	1.54503e-05	TRUE
rs62091461	T	C	T	C	Depression	Serous ovarian cancer: low grade and low malignant potential	0.2326	-0.028	0.0051	3.978e-08	0.2346	-0.05336	0.03506	0.1281	500199	43907	logOR	18	52488672	FALSE	4.25354e-05	0.000155383	FALSE
rs62188629	A	G	A	G	Depression	Serous ovarian cancer: low grade and low malignant potential	0.312	0.0262	0.0047	1.854e-08	0.3258	-0.008705	0.03096	0.778599	500199	43907	logOR	2	208044470	FALSE	4.47866e-05	5.05937e-06	TRUE
rs67436663	C	G	C	G	Depression	Serous ovarian cancer: low grade and low malignant potential	0.2378	-0.0258	0.0052	5.316e-07	0.2709	0.04101	0.03376	0.2245	500199	43907	logOR	8	71347626	TRUE	3.66713e-05	0.000100961	FALSE
rs6783233	T	C	T	C	Depression	Serous ovarian cancer: low grade and low malignant potential	0.285	0.0295	0.0048	7.067e-10	0.2852	0.0005187	0.03223	0.9872	500199	43907	logOR	3	117509984	FALSE	5.39005e-05	1.6672e-08	TRUE
rs7030813	T	C	T	C	Depression	Serous ovarian cancer: low grade and low malignant potential	0.3756	0.0247	0.0045	3.453e-08	0.3871	0.01445	0.03096	0.640801	500199	43907	logOR	9	36999369	FALSE	4.34896e-05	1.50579e-05	TRUE
rs7117514	A	G	A	G	Depression	Serous ovarian cancer: low grade and low malignant potential	0.5366	-0.02	0.0043	3.627e-06	0.5347	-0.04798	0.0294	0.1026	500199	43907	logOR	11	70544937	FALSE	3.02326e-05	0.000174064	FALSE
rs7193263	A	G	A	G	Depression	Serous ovarian cancer: low grade and low malignant potential	0.6754	-0.0208	0.0046	7.125e-06	0.6678	-0.01925	0.03063	0.5298	500199	43907	logOR	16	6315880	FALSE	2.883e-05	2.49872e-05	TRUE
rs7198928	T	C	T	C	Depression	Serous ovarian cancer: low grade and low malignant potential	0.6157	0.0188	0.0045	2.446e-05	0.5961	0.01676	0.02975	0.5733	500199	43907	logOR	16	7666402	FALSE	2.54194e-05	2.05567e-05	TRUE
rs7200826	T	C	T	C	Depression	Serous ovarian cancer: low grade and low malignant potential	0.2568	0.0268	0.0049	5.488e-08	0.2645	-0.04167	0.03385	0.2183	500199	43907	logOR	16	13066833	FALSE	4.16652e-05	0.000102667	FALSE
rs7227069	A	G	A	G	Depression	Serous ovarian cancer: low grade and low malignant potential	0.4317	0.0254	0.0043	4.635e-09	0.448	0.0144	0.02889	0.618399	500199	43907	logOR	18	50731802	FALSE	4.81092e-05	1.55868e-05	TRUE
rs7241572	A	G	A	G	Depression	Serous ovarian cancer: low grade and low malignant potential	0.2047	0.0323	0.0054	2.433e-09	0.197	-0.09462	0.03888	0.01493	500199	43907	logOR	18	77580712	FALSE	5.16242e-05	0.000430311	FALSE
rs725616	T	C	T	C	Depression	Serous ovarian cancer: low grade and low malignant potential	0.3623	0.0204	0.0045	5.101e-06	0.3692	-0.02038	0.02985	0.4948	500199	43907	logOR	6	147950422	FALSE	2.9225e-05	2.94016e-05	FALSE
rs72710803	A	C	A	C	Depression	Serous ovarian cancer: low grade and low malignant potential	0.9121	-0.037	0.0076	1.092e-06	0.91827	0.05028	0.05193	0.3329	500199	43907	logOR	1	177428018	FALSE	3.33612e-05	5.76685e-05	FALSE
rs75581564	A	G	A	G	Depression	Serous ovarian cancer: low grade and low malignant potential	0.1183	0.0238	0.0066	0.0003436	0.1185	0.05913	0.04569	0.1956	500199	43907	logOR	17	27363750	FALSE	1.79586e-05	0.000111002	FALSE
rs7585722	T	C	T	C	Depression	Serous ovarian cancer: low grade and low malignant potential	0.8468	-0.027	0.0059	5.329e-06	0.8481	0.002266	0.0402	0.955	500199	43907	logOR	2	86819128	FALSE	2.87459e-05	2.01069e-07	TRUE
rs7624336	T	G	T	G	Depression	Serous ovarian cancer: low grade and low malignant potential	0.2109	0.0258	0.0053	1.046e-06	0.196	-0.06643	0.03691	0.07193	500199	43907	logOR	3	53244151	FALSE	3.36709e-05	0.000211334	FALSE
rs7659414	A	C	A	C	Depression	Serous ovarian cancer: low grade and low malignant potential	0.5779	-0.0182	0.0044	2.938e-05	0.5801	-0.04648	0.02942	0.1142	500199	43907	logOR	4	177350956	FALSE	2.45596e-05	0.000159931	FALSE
rs7685686	A	G	A	G	Depression	Serous ovarian cancer: low grade and low malignant potential	0.5772	0.0234	0.0045	2.072e-07	0.5632	-0.03727	0.02913	0.2008	500199	43907	logOR	4	3207142	FALSE	4.0616e-05	0.000103858	FALSE
rs7758630	A	T	A	T	Depression	Serous ovarian cancer: low grade and low malignant potential	0.4046	-0.0229	0.0044	1.824e-07	0.3981	0.01382	0.02936	0.637901	500199	43907	logOR	6	101387304	TRUE	3.83982e-05	1.39107e-05	TRUE
rs7807677	T	C	T	C	Depression	Serous ovarian cancer: low grade and low malignant potential	0.5483	0.0274	0.0043	2.381e-10	0.5721	-0.009078	0.02908	0.754899	500199	43907	logOR	7	117502574	FALSE	5.65154e-05	6.13216e-06	TRUE
rs7837935	T	G	T	G	Depression	Serous ovarian cancer: low grade and low malignant potential	0.1558	-0.0287	0.0059	1.324e-06	0.1364	0.07895	0.04068	0.0522998	500199	43907	logOR	8	65562019	FALSE	3.29294e-05	0.000223129	FALSE
rs7932640	T	C	T	C	Depression	Serous ovarian cancer: low grade and low malignant potential	0.447	0.0281	0.0044	9.815e-11	0.4364	0.03584	0.02881	0.2134	500199	43907	logOR	11	88744425	FALSE	5.93254e-05	9.60222e-05	FALSE
rs8037355	T	C	T	C	Depression	Serous ovarian cancer: low grade and low malignant potential	0.5515	-0.0177	0.0043	4.065e-05	0.5453	-0.008849	0.02928	0.7624	500199	43907	logOR	15	37643831	FALSE	2.35541e-05	5.90157e-06	TRUE
rs913930	A	G	A	G	Depression	Serous ovarian cancer: low grade and low malignant potential	0.6413	-0.0171	0.0045	0.0001566	0.6455	-0.01948	0.03092	0.5287	500199	43907	logOR	9	120484009	FALSE	2.04455e-05	2.63937e-05	FALSE
rs9363467	T	C	T	C	Depression	Serous ovarian cancer: low grade and low malignant potential	0.5963	0.0239	0.0045	8.561e-08	0.609	0.01644	0.02951	0.5775	500199	43907	logOR	6	66565703	FALSE	4.17948e-05	1.95619e-05	TRUE
rs9545360	A	C	A	C	Depression	Serous ovarian cancer: low grade and low malignant potential	0.1829	-0.0278	0.0056	7.859e-07	0.1778	0.04154	0.03782	0.2721	500199	43907	logOR	13	80826373	FALSE	3.51063e-05	7.66709e-05	FALSE
rs9592461	A	G	A	G	Depression	Serous ovarian cancer: low grade and low malignant potential	0.4812	0.0179	0.0043	3.013e-05	0.4856	-0.01895	0.02895	0.5128	500199	43907	logOR	13	66941792	FALSE	2.43132e-05	2.72651e-05	FALSE
rs997934	T	C	T	C	Depression	Serous ovarian cancer: low grade and low malignant potential	0.3788	0.0195	0.0044	1.156e-05	0.3929	0.007662	0.0309	0.8042	500199	43907	logOR	10	1795194	FALSE	2.7197e-05	4.25644e-06	TRUE
rs1002656	T	C	T	C	Depression	Serous ovarian cancer: low malignant potential	0.7076	-0.0248	0.0047	1.554e-07	0.6968	-0.07016	0.03941	0.0749894	500199	42895	logOR	1	37192741	FALSE	3.86788e-05	0.00031601	FALSE
rs10061069	C	G	C	G	Depression	Serous ovarian cancer: low malignant potential	0.2222	-0.028	0.0052	6.517e-08	0.2129	0.01107	0.04259	0.7949	500199	42895	logOR	5	93071630	TRUE	4.11843e-05	6.24194e-06	TRUE
rs10149470	A	G	A	G	Depression	Serous ovarian cancer: low malignant potential	0.4869	-0.0266	0.0043	7.439e-10	0.4914	-0.06192	0.03478	0.0749998	500199	42895	logOR	14	104017953	FALSE	5.37283e-05	0.000291185	FALSE
rs1021363	A	G	A	G	Depression	Serous ovarian cancer: low malignant potential	0.3566	0.03	0.0045	2.287e-11	0.3541	-0.006573	0.03633	0.8564	500199	42895	logOR	10	106610839	FALSE	6.27623e-05	3.00358e-06	TRUE
rs1045430	T	G	T	G	Depression	Serous ovarian cancer: low malignant potential	0.4806	-0.0257	0.0043	2.208e-09	0.4591	0.04561	0.03518	0.1948	500199	42895	logOR	14	75130235	FALSE	5.01132e-05	0.000156999	FALSE
rs10789214	T	C	T	C	Depression	Serous ovarian cancer: low malignant potential	0.5629	0.025	0.0044	9.04e-09	0.5719	-0.04947	0.03526	0.1607	500199	42895	logOR	1	67146817	FALSE	4.67405e-05	0.000182092	FALSE
rs10817969	T	G	T	G	Depression	Serous ovarian cancer: low malignant potential	0.7194	0.028	0.0048	4.711e-09	0.7175	0.1042	0.03922	0.00788297	500199	42895	logOR	9	119731045	FALSE	4.81033e-05	0.000668508	FALSE
rs10890020	A	G	A	G	Depression	Serous ovarian cancer: low malignant potential	0.519	-0.0277	0.0043	1.379e-10	0.514	0.001009	0.03478	0.9769	500199	42895	logOR	1	73668836	FALSE	5.82195e-05	7.73042e-08	TRUE
rs10913112	T	C	T	C	Depression	Serous ovarian cancer: low malignant potential	0.378	-0.0262	0.0045	4.525e-09	0.3663	-0.0222	0.03616	0.539299	500199	42895	logOR	1	175913828	FALSE	4.90552e-05	3.47723e-05	TRUE
rs1095626	T	C	T	C	Depression	Serous ovarian cancer: low malignant potential	0.5828	-0.0236	0.0044	6.151e-08	0.5725	-0.01144	0.03493	0.743401	500199	42895	logOR	3	157977962	FALSE	4.11615e-05	9.73601e-06	TRUE
rs11135349	A	C	A	C	Depression	Serous ovarian cancer: low malignant potential	0.4674	-0.029	0.0043	1.644e-11	0.4659	0.0334	0.03556	0.3476	500199	42895	logOR	5	164523472	FALSE	6.36326e-05	8.4371e-05	FALSE
rs113188507	A	G	A	G	Depression	Serous ovarian cancer: low malignant potential	0.2888	0.0163	0.0047	0.0005984	0.2878	0.01445	0.03934	0.7134	500199	42895	logOR	1	80809636	FALSE	1.65874e-05	1.3009e-05	TRUE
rs1152578	T	C	T	C	Depression	Serous ovarian cancer: low malignant potential	0.4395	-0.019	0.0043	1.187e-05	0.4331	-0.009441	0.03523	0.7887	500199	42895	logOR	14	64697037	FALSE	2.70303e-05	6.65195e-06	TRUE
rs11579246	A	G	A	G	Depression	Serous ovarian cancer: low malignant potential	0.9086	0.0491	0.0075	6.004e-11	0.8961	0.04886	0.06003	0.4158	500199	42895	logOR	1	50559162	FALSE	6.08523e-05	6.75571e-05	FALSE
rs1226412	T	C	T	C	Depression	Serous ovarian cancer: low malignant potential	0.7947	0.0215	0.0053	5.621e-05	0.7878	0.05372	0.04363	0.2182	500199	42895	logOR	2	157111313	FALSE	2.29235e-05	0.000146619	FALSE
rs12624433	A	G	A	G	Depression	Serous ovarian cancer: low malignant potential	0.254	0.0313	0.005	2.836e-10	0.2591	0.01038	0.03979	0.7942	500199	42895	logOR	20	44680853	FALSE	5.64233e-05	6.28696e-06	TRUE
rs12923444	A	C	A	C	Depression	Serous ovarian cancer: low malignant potential	0.5611	-0.0231	0.0043	9.316e-08	0.5617	0.04164	0.03757	0.2673	500199	42895	logOR	16	21639710	FALSE	3.99424e-05	0.000129737	FALSE
rs12966052	C	G	C	G	Depression	Serous ovarian cancer: low malignant potential	0.1817	-0.0341	0.0056	9.713e-10	0.1865	0.03469	0.0454	0.4448	500199	42895	logOR	18	52751639	TRUE	5.25503e-05	5.54935e-05	FALSE
rs12967143	C	G	C	G	Depression	Serous ovarian cancer: low malignant potential	0.7012	-0.0345	0.0047	2.527e-13	0.69	-0.1058	0.03778	0.00509296	500199	42895	logOR	18	53099012	TRUE	7.57965e-05	0.000727257	FALSE
rs12967855	A	G	A	G	Depression	Serous ovarian cancer: low malignant potential	0.3303	0.0294	0.0046	1.501e-10	0.315	0.0414	0.03739	0.2682	500199	42895	logOR	18	35138245	FALSE	5.81139e-05	0.000112402	FALSE
rs13084037	A	G	A	G	Depression	Serous ovarian cancer: low malignant potential	0.7743	-0.0291	0.0052	1.719e-08	0.7563	0.05716	0.04195	0.173	500199	42895	logOR	3	49214066	FALSE	4.4981e-05	0.000183011	FALSE
rs1343605	A	C	A	C	Depression	Serous ovarian cancer: low malignant potential	0.3821	0.024	0.0045	7.184e-08	0.3677	-0.03453	0.03621	0.3402	500199	42895	logOR	13	53647048	FALSE	4.13353e-05	8.42548e-05	FALSE
rs1354115	A	C	A	C	Depression	Serous ovarian cancer: low malignant potential	0.6293	0.0153	0.0045	0.0005909	0.613	0.01801	0.03712	0.6276	500199	42895	logOR	9	2983774	FALSE	1.65988e-05	2.33889e-05	FALSE
rs1409379	T	C	T	C	Depression	Serous ovarian cancer: low malignant potential	0.7638	0.0306	0.0051	1.406e-09	0.7739	0.03556	0.04145	0.3909	500199	42895	logOR	13	31907741	FALSE	5.13454e-05	6.72514e-05	FALSE
rs141954845	A	G	A	G	Depression	Serous ovarian cancer: low malignant potential	0.3957	0.0247	0.0045	2.965e-08	0.403	-0.01224	0.03586	0.732799	500199	42895	logOR	3	61192911	FALSE	4.4342e-05	1.09562e-05	TRUE
rs143186028	T	G	T	G	Depression	Serous ovarian cancer: low malignant potential	0.1797	0.0234	0.0056	3.421e-05	0.1593	-0.05721	0.0465	0.2185	500199	42895	logOR	20	39997404	FALSE	2.45337e-05	0.000133218	FALSE
rs1448938	A	G	A	G	Depression	Serous ovarian cancer: low malignant potential	0.4199	0.0176	0.0043	4.788e-05	0.4097	0.06728	0.03589	0.0608499	500199	42895	logOR	11	30892824	FALSE	2.29343e-05	0.00033265	FALSE
rs1466887	T	C	T	C	Depression	Serous ovarian cancer: low malignant potential	0.5485	-0.0211	0.0044	1.367e-06	0.5549	-0.03834	0.03558	0.2813	500199	42895	logOR	1	37709328	FALSE	3.35125e-05	0.000110344	FALSE
rs1568452	T	C	T	C	Depression	Serous ovarian cancer: low malignant potential	0.3811	0.0213	0.0044	1.508e-06	0.3873	-0.05563	0.03528	0.1148	500199	42895	logOR	2	58012833	FALSE	3.25257e-05	0.000223171	FALSE
rs16887442	T	C	T	C	Depression	Serous ovarian cancer: low malignant potential	0.428	0.0159	0.0044	0.0002622	0.4258	-0.03444	0.035	0.3251	500199	42895	logOR	7	82936909	FALSE	1.88125e-05	8.81411e-05	FALSE
rs169235	A	G	A	G	Depression	Serous ovarian cancer: low malignant potential	0.7529	-0.0231	0.005	3.632e-06	0.759	-0.0003534	0.04013	0.993	500199	42895	logOR	1	181740924	FALSE	3.01747e-05	6.94406e-09	TRUE
rs17641524	T	C	T	C	Depression	Serous ovarian cancer: low malignant potential	0.2101	-0.03	0.0053	1.502e-08	0.1943	-0.04004	0.04428	0.3659	500199	42895	logOR	1	197704717	FALSE	4.53986e-05	7.62821e-05	FALSE
rs1890946	T	C	T	C	Depression	Serous ovarian cancer: low malignant potential	0.4702	-0.0282	0.0043	5.888e-11	0.4673	0.002765	0.0347	0.9365	500199	42895	logOR	1	52342427	FALSE	6.02127e-05	5.78482e-07	TRUE
rs1956373	T	G	T	G	Depression	Serous ovarian cancer: low malignant potential	0.7486	-0.021	0.005	2.346e-05	0.7434	0.08122	0.04115	0.0472901	500199	42895	logOR	14	60141822	FALSE	2.52269e-05	0.00038235	FALSE
rs1982277	T	C	T	C	Depression	Serous ovarian cancer: low malignant potential	0.7573	0.0296	0.0051	5.352e-09	0.7598	-0.04618	0.04136	0.2642	500199	42895	logOR	9	11513019	FALSE	4.89465e-05	0.000118291	FALSE
rs198457	T	C	T	C	Depression	Serous ovarian cancer: low malignant potential	0.1886	-0.0315	0.0056	1.9e-08	0.1781	-0.02715	0.04759	0.567599	500199	42895	logOR	11	61471678	FALSE	4.61529e-05	3.27967e-05	TRUE
rs200949	A	G	A	G	Depression	Serous ovarian cancer: low malignant potential	0.8681	0.0538	0.0064	3.607e-17	0.8748	-0.02233	0.0534	0.6758	500199	42895	logOR	6	27835435	FALSE	0.00010073	1.65999e-05	TRUE
rs2043539	A	G	A	G	Depression	Serous ovarian cancer: low malignant potential	0.4179	0.0299	0.0043	5.423e-12	0.4139	0.03401	0.03508	0.3322	500199	42895	logOR	7	12253880	FALSE	6.61006e-05	8.52835e-05	FALSE
rs2187490	T	G	T	G	Depression	Serous ovarian cancer: low malignant potential	0.9081	-0.0383	0.0074	2.574e-07	0.9131	-0.03352	0.06291	0.5942	500199	42895	logOR	11	118713180	FALSE	3.72094e-05	2.70992e-05	TRUE
rs2509805	T	C	T	C	Depression	Serous ovarian cancer: low malignant potential	0.3241	0.0239	0.0046	2.404e-07	0.3153	0.02617	0.0378	0.4887	500199	42895	logOR	11	57650796	FALSE	3.80331e-05	4.49401e-05	FALSE
rs2568958	A	G	A	G	Depression	Serous ovarian cancer: low malignant potential	0.6042	0.0382	0.0044	2.902e-18	0.6286	0.0161	0.03606	0.6552	500199	42895	logOR	1	72765116	FALSE	0.000106062	1.83942e-05	TRUE
rs2670139	T	C	T	C	Depression	Serous ovarian cancer: low malignant potential	0.7649	-0.0256	0.0051	4.223e-07	0.7386	-0.03814	0.03983	0.3383	500199	42895	logOR	9	126634255	FALSE	3.58215e-05	8.53612e-05	FALSE
rs301799	T	C	T	C	Depression	Serous ovarian cancer: low malignant potential	0.5792	-0.023	0.0044	1.209e-07	0.5722	0.003378	0.03567	0.9246	500199	42895	logOR	1	8489302	FALSE	3.9189e-05	8.49042e-07	TRUE
rs30266	A	G	A	G	Depression	Serous ovarian cancer: low malignant potential	0.3271	0.0366	0.0046	1.428e-15	0.3385	0.03125	0.0368	0.3958	500199	42895	logOR	5	103972357	FALSE	8.9614e-05	6.64632e-05	TRUE
rs3099439	T	C	T	C	Depression	Serous ovarian cancer: low malignant potential	0.5351	-0.0241	0.0043	2.777e-08	0.5047	-0.003206	0.03523	0.9275	500199	42895	logOR	5	87545318	FALSE	4.39168e-05	7.80998e-07	TRUE
rs33431	T	C	T	C	Depression	Serous ovarian cancer: low malignant potential	0.6149	0.0158	0.0044	0.0003675	0.6303	0.02908	0.03676	0.4289	500199	42895	logOR	19	30939989	FALSE	1.79683e-05	5.98937e-05	FALSE
rs34488670	T	C	T	C	Depression	Serous ovarian cancer: low malignant potential	0.7885	-0.027	0.0053	2.633e-07	0.7912	0.06519	0.04261	0.1261	500199	42895	logOR	15	47684936	FALSE	3.69526e-05	0.000213357	FALSE
rs34653192	C	G	C	G	Depression	Serous ovarian cancer: low malignant potential	0.3225	-0.0223	0.0047	1.628e-06	0.314	-0.05169	0.03992	0.1954	500199	42895	logOR	9	31124452	TRUE	3.3026e-05	0.000174909	FALSE
rs34937911	T	C	T	C	Depression	Serous ovarian cancer: low malignant potential	0.8835	0.0267	0.0068	8.185e-05	0.8793	-0.04932	0.05506	0.3704	500199	42895	logOR	4	42110353	FALSE	2.23032e-05	7.84653e-05	FALSE
rs35553410	T	C	T	C	Depression	Serous ovarian cancer: low malignant potential	0.7451	-0.0249	0.0049	4.706e-07	0.7424	0.006203	0.04059	0.8785	500199	42895	logOR	4	131237381	FALSE	3.57923e-05	2.2367e-06	TRUE
rs3793577	A	G	A	G	Depression	Serous ovarian cancer: low malignant potential	0.4648	-0.0234	0.0043	6.787e-08	0.4782	-0.04778	0.03706	0.1974	500199	42895	logOR	9	23737627	FALSE	4.14016e-05	0.000173122	FALSE
rs3823624	T	C	T	C	Depression	Serous ovarian cancer: low malignant potential	0.8152	0.03	0.0056	7.178e-08	0.8096	0.09599	0.04473	0.0318801	500199	42895	logOR	7	2110346	FALSE	4.12109e-05	0.000431542	FALSE
rs4346585	T	C	T	C	Depression	Serous ovarian cancer: low malignant potential	0.6938	-0.0248	0.0047	1.414e-07	0.6855	0.004238	0.03768	0.9104	500199	42895	logOR	3	44736493	FALSE	3.97143e-05	1.17699e-06	TRUE
rs45510091	A	G	A	G	Depression	Serous ovarian cancer: low malignant potential	0.9459	0.0331	0.0095	0.0004759	0.94501	-0.07579	0.07915	0.3382	500199	42895	logOR	4	123186393	FALSE	1.70417e-05	9.07248e-05	FALSE
rs4772087	T	C	T	C	Depression	Serous ovarian cancer: low malignant potential	0.3766	0.0213	0.0045	1.739e-06	0.3671	0.0165	0.0364	0.6503	500199	42895	logOR	13	99115041	FALSE	3.23753e-05	1.92265e-05	TRUE
rs56887639	A	G	A	G	Depression	Serous ovarian cancer: low malignant potential	0.734	-0.0264	0.0049	6.656e-08	0.7233	-0.04416	0.03893	0.2567	500199	42895	logOR	16	13755530	FALSE	4.13608e-05	0.000118619	FALSE
rs57344483	A	G	A	G	Depression	Serous ovarian cancer: low malignant potential	0.9257	-0.038	0.0082	3.533e-06	0.9185	0.06214	0.06739	0.3565	500199	42895	logOR	11	127022560	FALSE	3.0188e-05	8.78542e-05	FALSE
rs58104186	A	G	A	G	Depression	Serous ovarian cancer: low malignant potential	0.4668	0.0237	0.0043	4.706e-08	0.4566	0.05808	0.03514	0.0983807	500199	42895	logOR	7	109099919	FALSE	4.24933e-05	0.000254343	FALSE
rs58621819	A	T	A	T	Depression	Serous ovarian cancer: low malignant potential	0.7869	-0.0277	0.0053	1.876e-07	0.8001	-0.001293	0.04302	0.976	500199	42895	logOR	11	65314830	TRUE	3.91081e-05	8.12785e-08	TRUE
rs59283172	A	G	A	G	Depression	Serous ovarian cancer: low malignant potential	0.1081	-0.039	0.007	2.409e-08	0.1062	-0.0452	0.05828	0.438	500199	42895	logOR	9	25232978	FALSE	4.45731e-05	5.89437e-05	FALSE
rs5995992	T	C	T	C	Depression	Serous ovarian cancer: low malignant potential	0.7148	-0.0213	0.0048	8.282e-06	0.7345	-0.02446	0.03807	0.5205	500199	42895	logOR	22	41487218	FALSE	2.81127e-05	3.5463e-05	FALSE
rs60157091	T	C	T	C	Depression	Serous ovarian cancer: low malignant potential	0.5126	0.0215	0.0043	6.408e-07	0.5261	-0.00744	0.03618	0.8371	500199	42895	logOR	5	61509655	FALSE	3.51032e-05	4.19489e-06	TRUE
rs61902811	A	G	A	G	Depression	Serous ovarian cancer: low malignant potential	0.3678	-0.0277	0.0044	5.001e-10	0.3601	-0.03293	0.03629	0.3641	500199	42895	logOR	11	113370758	FALSE	5.4228e-05	7.59464e-05	FALSE
rs61990288	A	G	A	G	Depression	Serous ovarian cancer: low malignant potential	0.5102	-0.0295	0.0043	6.912e-12	0.5057	0.01956	0.0351	0.577301	500199	42895	logOR	14	42074726	FALSE	6.60992e-05	2.9069e-05	TRUE
rs62091461	T	C	T	C	Depression	Serous ovarian cancer: low malignant potential	0.2326	-0.028	0.0051	3.978e-08	0.2346	-0.002155	0.04226	0.9593	500199	42895	logOR	18	52488672	FALSE	4.25354e-05	2.53473e-07	TRUE
rs62188629	A	G	A	G	Depression	Serous ovarian cancer: low malignant potential	0.312	0.0262	0.0047	1.854e-08	0.3258	0.01126	0.03738	0.763199	500199	42895	logOR	2	208044470	FALSE	4.47866e-05	8.46515e-06	TRUE
rs67436663	C	G	C	G	Depression	Serous ovarian cancer: low malignant potential	0.2378	-0.0258	0.0052	5.316e-07	0.2709	0.04573	0.04087	0.2633	500199	42895	logOR	8	71347626	TRUE	3.66713e-05	0.000125535	FALSE
rs6783233	T	C	T	C	Depression	Serous ovarian cancer: low malignant potential	0.285	0.0295	0.0048	7.067e-10	0.2852	-0.01226	0.03905	0.7536	500199	42895	logOR	3	117509984	FALSE	5.39005e-05	9.31392e-06	TRUE
rs7030813	T	C	T	C	Depression	Serous ovarian cancer: low malignant potential	0.3756	0.0247	0.0045	3.453e-08	0.3871	0.0008275	0.03755	0.9824	500199	42895	logOR	9	36999369	FALSE	4.34896e-05	4.93822e-08	TRUE
rs7117514	A	G	A	G	Depression	Serous ovarian cancer: low malignant potential	0.5366	-0.02	0.0043	3.627e-06	0.5347	-0.01142	0.03568	0.7489	500199	42895	logOR	11	70544937	FALSE	3.02326e-05	9.86263e-06	TRUE
rs7193263	A	G	A	G	Depression	Serous ovarian cancer: low malignant potential	0.6754	-0.0208	0.0046	7.125e-06	0.6678	-0.05511	0.03704	0.1368	500199	42895	logOR	16	6315880	FALSE	2.883e-05	0.000204757	FALSE
rs7198928	T	C	T	C	Depression	Serous ovarian cancer: low malignant potential	0.6157	0.0188	0.0045	2.446e-05	0.5961	0.007915	0.03596	0.8258	500199	42895	logOR	16	7666402	FALSE	2.54194e-05	4.58474e-06	TRUE
rs7200826	T	C	T	C	Depression	Serous ovarian cancer: low malignant potential	0.2568	0.0268	0.0049	5.488e-08	0.2645	-0.05017	0.04122	0.2235	500199	42895	logOR	16	13066833	FALSE	4.16652e-05	0.000148817	FALSE
rs7227069	A	G	A	G	Depression	Serous ovarian cancer: low malignant potential	0.4317	0.0254	0.0043	4.635e-09	0.448	-0.009148	0.03506	0.7942	500199	42895	logOR	18	50731802	FALSE	4.81092e-05	6.29054e-06	TRUE
rs7241572	A	G	A	G	Depression	Serous ovarian cancer: low malignant potential	0.2047	0.0323	0.0054	2.433e-09	0.197	-0.06143	0.04687	0.19	500199	42895	logOR	18	77580712	FALSE	5.16242e-05	0.00018142	FALSE
rs725616	T	C	T	C	Depression	Serous ovarian cancer: low malignant potential	0.3623	0.0204	0.0045	5.101e-06	0.3692	-0.01287	0.03612	0.721601	500199	42895	logOR	6	147950422	FALSE	2.9225e-05	1.17254e-05	TRUE
rs72710803	A	C	A	C	Depression	Serous ovarian cancer: low malignant potential	0.9121	-0.037	0.0076	1.092e-06	0.91827	0.1126	0.06369	0.0769609	500199	42895	logOR	1	177428018	FALSE	3.33612e-05	0.000289151	FALSE
rs75581564	A	G	A	G	Depression	Serous ovarian cancer: low malignant potential	0.1183	0.0238	0.0066	0.0003436	0.1185	0.04684	0.0557	0.4004	500199	42895	logOR	17	27363750	FALSE	1.79586e-05	6.96571e-05	FALSE
rs7585722	T	C	T	C	Depression	Serous ovarian cancer: low malignant potential	0.8468	-0.027	0.0059	5.329e-06	0.8481	-0.04195	0.0484	0.386	500199	42895	logOR	2	86819128	FALSE	2.87459e-05	6.89065e-05	FALSE
rs7624336	T	G	T	G	Depression	Serous ovarian cancer: low malignant potential	0.2109	0.0258	0.0053	1.046e-06	0.196	-0.07086	0.04473	0.1131	500199	42895	logOR	3	53244151	FALSE	3.36709e-05	0.000240454	FALSE
rs7659414	A	C	A	C	Depression	Serous ovarian cancer: low malignant potential	0.5779	-0.0182	0.0044	2.938e-05	0.5801	-0.04949	0.0355	0.1633	500199	42895	logOR	4	177350956	FALSE	2.45596e-05	0.000181312	FALSE
rs7685686	A	G	A	G	Depression	Serous ovarian cancer: low malignant potential	0.5772	0.0234	0.0045	2.072e-07	0.5632	-0.02264	0.0352	0.5201	500199	42895	logOR	4	3207142	FALSE	4.0616e-05	3.83268e-05	TRUE
rs7758630	A	T	A	T	Depression	Serous ovarian cancer: low malignant potential	0.4046	-0.0229	0.0044	1.824e-07	0.3981	-0.008625	0.03559	0.8085	500199	42895	logOR	6	101387304	TRUE	3.83982e-05	5.41819e-06	TRUE
rs7807677	T	C	T	C	Depression	Serous ovarian cancer: low malignant potential	0.5483	0.0274	0.0043	2.381e-10	0.5721	0.03523	0.03516	0.3164	500199	42895	logOR	7	117502574	FALSE	5.65154e-05	9.23466e-05	FALSE
rs7837935	T	G	T	G	Depression	Serous ovarian cancer: low malignant potential	0.1558	-0.0287	0.0059	1.324e-06	0.1364	0.1202	0.04887	0.01388	500199	42895	logOR	8	65562019	FALSE	3.29294e-05	0.00051705	FALSE
rs7932640	T	C	T	C	Depression	Serous ovarian cancer: low malignant potential	0.447	0.0281	0.0044	9.815e-11	0.4364	0.01594	0.03482	0.647099	500199	42895	logOR	11	88744425	FALSE	5.93254e-05	1.89953e-05	TRUE
rs8037355	T	C	T	C	Depression	Serous ovarian cancer: low malignant potential	0.5515	-0.0177	0.0043	4.065e-05	0.5453	0.02236	0.03548	0.5286	500199	42895	logOR	15	37643831	FALSE	2.35541e-05	3.76799e-05	FALSE
rs913930	A	G	A	G	Depression	Serous ovarian cancer: low malignant potential	0.6413	-0.0171	0.0045	0.0001566	0.6455	-0.05242	0.03729	0.1598	500199	42895	logOR	9	120484009	FALSE	2.04455e-05	0.000191093	FALSE
rs9363467	T	C	T	C	Depression	Serous ovarian cancer: low malignant potential	0.5963	0.0239	0.0045	8.561e-08	0.609	0.03	0.03581	0.4022	500199	42895	logOR	6	66565703	FALSE	4.17948e-05	6.51373e-05	FALSE
rs9545360	A	C	A	C	Depression	Serous ovarian cancer: low malignant potential	0.1829	-0.0278	0.0056	7.859e-07	0.1778	0.03204	0.04578	0.484	500199	42895	logOR	13	80826373	FALSE	3.51063e-05	4.56138e-05	FALSE
rs9592461	A	G	A	G	Depression	Serous ovarian cancer: low malignant potential	0.4812	0.0179	0.0043	3.013e-05	0.4856	-0.004207	0.03498	0.9043	500199	42895	logOR	13	66941792	FALSE	2.43132e-05	1.34383e-06	TRUE
rs997934	T	C	T	C	Depression	Serous ovarian cancer: low malignant potential	0.3788	0.0195	0.0044	1.156e-05	0.3929	0.0009139	0.03749	0.9806	500199	42895	logOR	10	1795194	FALSE	2.7197e-05	6.05565e-08	TRUE
rs1002656	T	C	T	C	Depression	Mucinous ovarian cancer: invasive and low malignant potential	0.7076	-0.0248	0.0047	1.554e-07	0.6968	-0.06821	0.03411	0.0455502	500199	43507	logOR	1	37192741	FALSE	3.86788e-05	0.000298693	FALSE
rs10061069	C	G	C	G	Depression	Mucinous ovarian cancer: invasive and low malignant potential	0.2222	-0.028	0.0052	6.517e-08	0.2129	0.008398	0.03679	0.8195	500199	43507	logOR	5	93071630	TRUE	4.11843e-05	3.59234e-06	TRUE
rs10149470	A	G	A	G	Depression	Mucinous ovarian cancer: invasive and low malignant potential	0.4869	-0.0266	0.0043	7.439e-10	0.4914	0.02079	0.02999	0.4882	500199	43507	logOR	14	104017953	FALSE	5.37283e-05	3.28343e-05	TRUE
rs1021363	A	G	A	G	Depression	Mucinous ovarian cancer: invasive and low malignant potential	0.3566	0.03	0.0045	2.287e-11	0.3541	-0.0487	0.03142	0.1211	500199	43507	logOR	10	106610839	FALSE	6.27623e-05	0.000164854	FALSE
rs1045430	T	G	T	G	Depression	Mucinous ovarian cancer: invasive and low malignant potential	0.4806	-0.0257	0.0043	2.208e-09	0.4591	0.007446	0.03023	0.8054	500199	43507	logOR	14	75130235	FALSE	5.01132e-05	4.18495e-06	TRUE
rs10789214	T	C	T	C	Depression	Mucinous ovarian cancer: invasive and low malignant potential	0.5629	0.025	0.0044	9.04e-09	0.5719	0.03369	0.03044	0.2684	500199	43507	logOR	1	67146817	FALSE	4.67405e-05	8.44602e-05	FALSE
rs10817969	T	G	T	G	Depression	Mucinous ovarian cancer: invasive and low malignant potential	0.7194	0.028	0.0048	4.711e-09	0.7175	0.01434	0.03335	0.6672	500199	43507	logOR	9	119731045	FALSE	4.81033e-05	1.26694e-05	TRUE
rs10890020	A	G	A	G	Depression	Mucinous ovarian cancer: invasive and low malignant potential	0.519	-0.0277	0.0043	1.379e-10	0.514	-0.03687	0.03003	0.2195	500199	43507	logOR	1	73668836	FALSE	5.82195e-05	0.00010321	FALSE
rs10913112	T	C	T	C	Depression	Mucinous ovarian cancer: invasive and low malignant potential	0.378	-0.0262	0.0045	4.525e-09	0.3663	0.01477	0.03116	0.6354	500199	43507	logOR	1	175913828	FALSE	4.90552e-05	1.5392e-05	TRUE
rs1095626	T	C	T	C	Depression	Mucinous ovarian cancer: invasive and low malignant potential	0.5828	-0.0236	0.0044	6.151e-08	0.5725	-0.02282	0.03025	0.4506	500199	43507	logOR	3	157977962	FALSE	4.11615e-05	3.87389e-05	TRUE
rs11135349	A	C	A	C	Depression	Mucinous ovarian cancer: invasive and low malignant potential	0.4674	-0.029	0.0043	1.644e-11	0.4659	-0.00328	0.0308	0.9152	500199	43507	logOR	5	164523472	FALSE	6.36326e-05	8.13737e-07	TRUE
rs113188507	A	G	A	G	Depression	Mucinous ovarian cancer: invasive and low malignant potential	0.2888	0.0163	0.0047	0.0005984	0.2878	0.04867	0.03397	0.1519	500199	43507	logOR	1	80809636	FALSE	1.65874e-05	0.000147561	FALSE
rs1152578	T	C	T	C	Depression	Mucinous ovarian cancer: invasive and low malignant potential	0.4395	-0.019	0.0043	1.187e-05	0.4331	0.03425	0.03024	0.2575	500199	43507	logOR	14	64697037	FALSE	2.70303e-05	8.75385e-05	FALSE
rs11579246	A	G	A	G	Depression	Mucinous ovarian cancer: invasive and low malignant potential	0.9086	0.0491	0.0075	6.004e-11	0.8961	-0.07114	0.04966	0.152	500199	43507	logOR	1	50559162	FALSE	6.08523e-05	0.000143205	FALSE
rs1226412	T	C	T	C	Depression	Mucinous ovarian cancer: invasive and low malignant potential	0.7947	0.0215	0.0053	5.621e-05	0.7878	-0.02031	0.03724	0.5855	500199	43507	logOR	2	157111313	FALSE	2.29235e-05	2.09601e-05	TRUE
rs12624433	A	G	A	G	Depression	Mucinous ovarian cancer: invasive and low malignant potential	0.254	0.0313	0.005	2.836e-10	0.2591	-0.02041	0.03463	0.555699	500199	43507	logOR	20	44680853	FALSE	5.64233e-05	2.43066e-05	TRUE
rs12923444	A	C	A	C	Depression	Mucinous ovarian cancer: invasive and low malignant potential	0.5611	-0.0231	0.0043	9.316e-08	0.5617	0.01609	0.03227	0.617999	500199	43507	logOR	16	21639710	FALSE	3.99424e-05	1.93732e-05	TRUE
rs12966052	C	G	C	G	Depression	Mucinous ovarian cancer: invasive and low malignant potential	0.1817	-0.0341	0.0056	9.713e-10	0.1865	-0.03406	0.03937	0.3869	500199	43507	logOR	18	52751639	TRUE	5.25503e-05	5.34963e-05	FALSE
rs12967143	C	G	C	G	Depression	Mucinous ovarian cancer: invasive and low malignant potential	0.7012	-0.0345	0.0047	2.527e-13	0.69	-0.008184	0.03305	0.8044	500199	43507	logOR	18	53099012	TRUE	7.57965e-05	4.35473e-06	TRUE
rs12967855	A	G	A	G	Depression	Mucinous ovarian cancer: invasive and low malignant potential	0.3303	0.0294	0.0046	1.501e-10	0.315	0.02751	0.03241	0.396	500199	43507	logOR	18	35138245	FALSE	5.81139e-05	4.96343e-05	TRUE
rs13084037	A	G	A	G	Depression	Mucinous ovarian cancer: invasive and low malignant potential	0.7743	-0.0291	0.0052	1.719e-08	0.7563	-0.0141	0.03589	0.6943	500199	43507	logOR	3	49214066	FALSE	4.4981e-05	1.11379e-05	TRUE
rs1343605	A	C	A	C	Depression	Mucinous ovarian cancer: invasive and low malignant potential	0.3821	0.024	0.0045	7.184e-08	0.3677	-0.01536	0.03153	0.626	500199	43507	logOR	13	53647048	FALSE	4.13353e-05	1.6673e-05	TRUE
rs1354115	A	C	A	C	Depression	Mucinous ovarian cancer: invasive and low malignant potential	0.6293	0.0153	0.0045	0.0005909	0.613	0.0497	0.03231	0.124	500199	43507	logOR	9	2983774	FALSE	1.65988e-05	0.000178085	FALSE
rs1409379	T	C	T	C	Depression	Mucinous ovarian cancer: invasive and low malignant potential	0.7638	0.0306	0.0051	1.406e-09	0.7739	0.03079	0.03579	0.3896	500199	43507	logOR	13	31907741	FALSE	5.13454e-05	5.04202e-05	TRUE
rs141954845	A	G	A	G	Depression	Mucinous ovarian cancer: invasive and low malignant potential	0.3957	0.0247	0.0045	2.965e-08	0.403	0.01022	0.03094	0.741199	500199	43507	logOR	3	61192911	FALSE	4.4342e-05	7.63835e-06	TRUE
rs143186028	T	G	T	G	Depression	Mucinous ovarian cancer: invasive and low malignant potential	0.1797	0.0234	0.0056	3.421e-05	0.1593	-0.002975	0.03958	0.9401	500199	43507	logOR	20	39997404	FALSE	2.45337e-05	3.6029e-07	TRUE
rs1448938	A	G	A	G	Depression	Mucinous ovarian cancer: invasive and low malignant potential	0.4199	0.0176	0.0043	4.788e-05	0.4097	-0.02951	0.03111	0.3427	500199	43507	logOR	11	30892824	FALSE	2.29343e-05	6.40134e-05	FALSE
rs1466887	T	C	T	C	Depression	Mucinous ovarian cancer: invasive and low malignant potential	0.5485	-0.0211	0.0044	1.367e-06	0.5549	-0.1188	0.03075	0.000113	500199	43507	logOR	1	37709328	FALSE	3.35125e-05	0.00105844	FALSE
rs1568452	T	C	T	C	Depression	Mucinous ovarian cancer: invasive and low malignant potential	0.3811	0.0213	0.0044	1.508e-06	0.3873	-0.02181	0.03056	0.4754	500199	43507	logOR	2	58012833	FALSE	3.25257e-05	3.43094e-05	FALSE
rs16887442	T	C	T	C	Depression	Mucinous ovarian cancer: invasive and low malignant potential	0.428	0.0159	0.0044	0.0002622	0.4258	-0.01601	0.03019	0.596	500199	43507	logOR	7	82936909	FALSE	1.88125e-05	1.90487e-05	FALSE
rs169235	A	G	A	G	Depression	Mucinous ovarian cancer: invasive and low malignant potential	0.7529	-0.0231	0.005	3.632e-06	0.759	0.04757	0.03481	0.1717	500199	43507	logOR	1	181740924	FALSE	3.01747e-05	0.000125803	FALSE
rs17641524	T	C	T	C	Depression	Mucinous ovarian cancer: invasive and low malignant potential	0.2101	-0.03	0.0053	1.502e-08	0.1943	-0.05426	0.03836	0.1572	500199	43507	logOR	1	197704717	FALSE	4.53986e-05	0.000140077	FALSE
rs1890946	T	C	T	C	Depression	Mucinous ovarian cancer: invasive and low malignant potential	0.4702	-0.0282	0.0043	5.888e-11	0.4673	-0.04273	0.03003	0.1547	500199	43507	logOR	1	52342427	FALSE	6.02127e-05	0.000138136	FALSE
rs1956373	T	G	T	G	Depression	Mucinous ovarian cancer: invasive and low malignant potential	0.7486	-0.021	0.005	2.346e-05	0.7434	0.04285	0.03545	0.2255	500199	43507	logOR	14	60141822	FALSE	2.52269e-05	0.000106453	FALSE
rs1982277	T	C	T	C	Depression	Mucinous ovarian cancer: invasive and low malignant potential	0.7573	0.0296	0.0051	5.352e-09	0.7598	0.02599	0.03601	0.4704	500199	43507	logOR	9	11513019	FALSE	4.89465e-05	3.74706e-05	TRUE
rs198457	T	C	T	C	Depression	Mucinous ovarian cancer: invasive and low malignant potential	0.1886	-0.0315	0.0056	1.9e-08	0.1781	-0.1211	0.04256	0.00403803	500199	43507	logOR	11	61471678	FALSE	4.61529e-05	0.000652093	FALSE
rs200949	A	G	A	G	Depression	Mucinous ovarian cancer: invasive and low malignant potential	0.8681	0.0538	0.0064	3.607e-17	0.8748	0.1001	0.04712	0.0337101	500199	43507	logOR	6	27835435	FALSE	0.00010073	0.000333471	FALSE
rs2043539	A	G	A	G	Depression	Mucinous ovarian cancer: invasive and low malignant potential	0.4179	0.0299	0.0043	5.423e-12	0.4139	0.03874	0.03022	0.1999	500199	43507	logOR	7	12253880	FALSE	6.61006e-05	0.000110652	FALSE
rs2187490	T	G	T	G	Depression	Mucinous ovarian cancer: invasive and low malignant potential	0.9081	-0.0383	0.0074	2.574e-07	0.9131	-0.005755	0.05394	0.915	500199	43507	logOR	11	118713180	FALSE	3.72094e-05	7.98822e-07	TRUE
rs2509805	T	C	T	C	Depression	Mucinous ovarian cancer: invasive and low malignant potential	0.3241	0.0239	0.0046	2.404e-07	0.3153	-0.007403	0.03255	0.8201	500199	43507	logOR	11	57650796	FALSE	3.80331e-05	3.59633e-06	TRUE
rs2568958	A	G	A	G	Depression	Mucinous ovarian cancer: invasive and low malignant potential	0.6042	0.0382	0.0044	2.902e-18	0.6286	0.05059	0.03094	0.102	500199	43507	logOR	1	72765116	FALSE	0.000106062	0.000181588	FALSE
rs2670139	T	C	T	C	Depression	Mucinous ovarian cancer: invasive and low malignant potential	0.7649	-0.0256	0.0051	4.223e-07	0.7386	0.02588	0.03478	0.4568	500199	43507	logOR	9	126634255	FALSE	3.58215e-05	3.9305e-05	FALSE
rs301799	T	C	T	C	Depression	Mucinous ovarian cancer: invasive and low malignant potential	0.5792	-0.023	0.0044	1.209e-07	0.5722	-0.03574	0.03089	0.2472	500199	43507	logOR	1	8489302	FALSE	3.9189e-05	9.50338e-05	FALSE
rs30266	A	G	A	G	Depression	Mucinous ovarian cancer: invasive and low malignant potential	0.3271	0.0366	0.0046	1.428e-15	0.3385	-0.03271	0.03198	0.3064	500199	43507	logOR	5	103972357	FALSE	8.9614e-05	7.28181e-05	TRUE
rs3099439	T	C	T	C	Depression	Mucinous ovarian cancer: invasive and low malignant potential	0.5351	-0.0241	0.0043	2.777e-08	0.5047	0.0483	0.0302	0.1097	500199	43507	logOR	5	87545318	FALSE	4.39168e-05	0.000177231	FALSE
rs33431	T	C	T	C	Depression	Mucinous ovarian cancer: invasive and low malignant potential	0.6149	0.0158	0.0044	0.0003675	0.6303	0.04996	0.0317	0.115	500199	43507	logOR	19	30939989	FALSE	1.79683e-05	0.000176761	FALSE
rs34488670	T	C	T	C	Depression	Mucinous ovarian cancer: invasive and low malignant potential	0.7885	-0.027	0.0053	2.633e-07	0.7912	0.03297	0.03649	0.3662	500199	43507	logOR	15	47684936	FALSE	3.69526e-05	5.45824e-05	FALSE
rs34653192	C	G	C	G	Depression	Mucinous ovarian cancer: invasive and low malignant potential	0.3225	-0.0223	0.0047	1.628e-06	0.314	0.003929	0.03418	0.9085	500199	43507	logOR	9	31124452	TRUE	3.3026e-05	1.01074e-06	TRUE
rs34937911	T	C	T	C	Depression	Mucinous ovarian cancer: invasive and low malignant potential	0.8835	0.0267	0.0068	8.185e-05	0.8793	-0.02395	0.04803	0.617999	500199	43507	logOR	4	42110353	FALSE	2.23032e-05	1.85041e-05	TRUE
rs35553410	T	C	T	C	Depression	Mucinous ovarian cancer: invasive and low malignant potential	0.7451	-0.0249	0.0049	4.706e-07	0.7424	0.03614	0.03505	0.3026	500199	43507	logOR	4	131237381	FALSE	3.57923e-05	7.59187e-05	FALSE
rs3793577	A	G	A	G	Depression	Mucinous ovarian cancer: invasive and low malignant potential	0.4648	-0.0234	0.0043	6.787e-08	0.4782	-0.01144	0.03194	0.7201	500199	43507	logOR	9	23737627	FALSE	4.14016e-05	9.9262e-06	TRUE
rs3823624	T	C	T	C	Depression	Mucinous ovarian cancer: invasive and low malignant potential	0.8152	0.03	0.0056	7.178e-08	0.8096	0.08326	0.03853	0.0307001	500199	43507	logOR	7	2110346	FALSE	4.12109e-05	0.000324706	FALSE
rs4346585	T	C	T	C	Depression	Mucinous ovarian cancer: invasive and low malignant potential	0.6938	-0.0248	0.0047	1.414e-07	0.6855	0.03814	0.03244	0.2397	500199	43507	logOR	3	44736493	FALSE	3.97143e-05	9.53168e-05	FALSE
rs45510091	A	G	A	G	Depression	Mucinous ovarian cancer: invasive and low malignant potential	0.9459	0.0331	0.0095	0.0004759	0.94501	0.07766	0.06994	0.2668	500199	43507	logOR	4	123186393	FALSE	1.70417e-05	9.52566e-05	FALSE
rs4772087	T	C	T	C	Depression	Mucinous ovarian cancer: invasive and low malignant potential	0.3766	0.0213	0.0045	1.739e-06	0.3671	-0.009605	0.03142	0.759799	500199	43507	logOR	13	99115041	FALSE	3.23753e-05	6.51528e-06	TRUE
rs56887639	A	G	A	G	Depression	Mucinous ovarian cancer: invasive and low malignant potential	0.734	-0.0264	0.0049	6.656e-08	0.7233	-0.01289	0.03369	0.702	500199	43507	logOR	16	13755530	FALSE	4.13608e-05	1.01077e-05	TRUE
rs57344483	A	G	A	G	Depression	Mucinous ovarian cancer: invasive and low malignant potential	0.9257	-0.038	0.0082	3.533e-06	0.9185	-0.04894	0.05663	0.3875	500199	43507	logOR	11	127022560	FALSE	3.0188e-05	5.44957e-05	FALSE
rs58104186	A	G	A	G	Depression	Mucinous ovarian cancer: invasive and low malignant potential	0.4668	0.0237	0.0043	4.706e-08	0.4566	0.02749	0.03029	0.3641	500199	43507	logOR	7	109099919	FALSE	4.24933e-05	5.69904e-05	FALSE
rs58621819	A	T	A	T	Depression	Mucinous ovarian cancer: invasive and low malignant potential	0.7869	-0.0277	0.0053	1.876e-07	0.8001	-0.01621	0.03717	0.662799	500199	43507	logOR	11	65314830	TRUE	3.91081e-05	1.27744e-05	TRUE
rs59283172	A	G	A	G	Depression	Mucinous ovarian cancer: invasive and low malignant potential	0.1081	-0.039	0.007	2.409e-08	0.1062	-0.07539	0.04998	0.1314	500199	43507	logOR	9	25232978	FALSE	4.45731e-05	0.000163962	FALSE
rs5995992	T	C	T	C	Depression	Mucinous ovarian cancer: invasive and low malignant potential	0.7148	-0.0213	0.0048	8.282e-06	0.7345	0.02737	0.03332	0.4113	500199	43507	logOR	22	41487218	FALSE	2.81127e-05	4.44026e-05	FALSE
rs60157091	T	C	T	C	Depression	Mucinous ovarian cancer: invasive and low malignant potential	0.5126	0.0215	0.0043	6.408e-07	0.5261	0.02939	0.03104	0.3437	500199	43507	logOR	5	61509655	FALSE	3.51032e-05	6.54557e-05	FALSE
rs61902811	A	G	A	G	Depression	Mucinous ovarian cancer: invasive and low malignant potential	0.3678	-0.0277	0.0044	5.001e-10	0.3601	-0.01859	0.03132	0.552699	500199	43507	logOR	11	113370758	FALSE	5.4228e-05	2.4205e-05	TRUE
rs61990288	A	G	A	G	Depression	Mucinous ovarian cancer: invasive and low malignant potential	0.5102	-0.0295	0.0043	6.912e-12	0.5057	-0.01323	0.03033	0.662599	500199	43507	logOR	14	42074726	FALSE	6.60992e-05	1.3299e-05	TRUE
rs62091461	T	C	T	C	Depression	Mucinous ovarian cancer: invasive and low malignant potential	0.2326	-0.028	0.0051	3.978e-08	0.2346	-0.08111	0.03665	0.02688	500199	43507	logOR	18	52488672	FALSE	4.25354e-05	0.000358947	FALSE
rs62188629	A	G	A	G	Depression	Mucinous ovarian cancer: invasive and low malignant potential	0.312	0.0262	0.0047	1.854e-08	0.3258	-0.03171	0.03248	0.3289	500199	43507	logOR	2	208044470	FALSE	4.47866e-05	6.71312e-05	FALSE
rs67436663	C	G	C	G	Depression	Mucinous ovarian cancer: invasive and low malignant potential	0.2378	-0.0258	0.0052	5.316e-07	0.2709	-0.01036	0.03545	0.77	500199	43507	logOR	8	71347626	TRUE	3.66713e-05	6.44369e-06	TRUE
rs6783233	T	C	T	C	Depression	Mucinous ovarian cancer: invasive and low malignant potential	0.285	0.0295	0.0048	7.067e-10	0.2852	0.03534	0.03359	0.2928	500199	43507	logOR	3	117509984	FALSE	5.39005e-05	7.73847e-05	FALSE
rs7030813	T	C	T	C	Depression	Mucinous ovarian cancer: invasive and low malignant potential	0.3756	0.0247	0.0045	3.453e-08	0.3871	0.04403	0.03221	0.1716	500199	43507	logOR	9	36999369	FALSE	4.34896e-05	0.000139788	FALSE
rs7117514	A	G	A	G	Depression	Mucinous ovarian cancer: invasive and low malignant potential	0.5366	-0.02	0.0043	3.627e-06	0.5347	-0.004345	0.03077	0.8877	500199	43507	logOR	11	70544937	FALSE	3.02326e-05	1.42772e-06	TRUE
rs7193263	A	G	A	G	Depression	Mucinous ovarian cancer: invasive and low malignant potential	0.6754	-0.0208	0.0046	7.125e-06	0.6678	-0.01053	0.03205	0.742499	500199	43507	logOR	16	6315880	FALSE	2.883e-05	7.47689e-06	TRUE
rs7198928	T	C	T	C	Depression	Mucinous ovarian cancer: invasive and low malignant potential	0.6157	0.0188	0.0045	2.446e-05	0.5961	0.03485	0.03118	0.2637	500199	43507	logOR	16	7666402	FALSE	2.54194e-05	8.88754e-05	FALSE
rs7200826	T	C	T	C	Depression	Mucinous ovarian cancer: invasive and low malignant potential	0.2568	0.0268	0.0049	5.488e-08	0.2645	-0.02002	0.03526	0.5702	500199	43507	logOR	16	13066833	FALSE	4.16652e-05	2.37e-05	TRUE
rs7227069	A	G	A	G	Depression	Mucinous ovarian cancer: invasive and low malignant potential	0.4317	0.0254	0.0043	4.635e-09	0.448	-0.04617	0.0303	0.1276	500199	43507	logOR	18	50731802	FALSE	4.81092e-05	0.00016021	FALSE
rs7241572	A	G	A	G	Depression	Mucinous ovarian cancer: invasive and low malignant potential	0.2047	0.0323	0.0054	2.433e-09	0.197	0.04697	0.03988	0.2389	500199	43507	logOR	18	77580712	FALSE	5.16242e-05	0.000106071	FALSE
rs725616	T	C	T	C	Depression	Mucinous ovarian cancer: invasive and low malignant potential	0.3623	0.0204	0.0045	5.101e-06	0.3692	0.02098	0.03112	0.5002	500199	43507	logOR	6	147950422	FALSE	2.9225e-05	3.11582e-05	FALSE
rs72710803	A	C	A	C	Depression	Mucinous ovarian cancer: invasive and low malignant potential	0.9121	-0.037	0.0076	1.092e-06	0.91827	-0.05827	0.05363	0.2772	500199	43507	logOR	1	177428018	FALSE	3.33612e-05	7.74515e-05	FALSE
rs75581564	A	G	A	G	Depression	Mucinous ovarian cancer: invasive and low malignant potential	0.1183	0.0238	0.0066	0.0003436	0.1185	-0.08739	0.04912	0.0752402	500199	43507	logOR	17	27363750	FALSE	1.79586e-05	0.000242427	FALSE
rs7585722	T	C	T	C	Depression	Mucinous ovarian cancer: invasive and low malignant potential	0.8468	-0.027	0.0059	5.329e-06	0.8481	-0.06188	0.04159	0.1367	500199	43507	logOR	2	86819128	FALSE	2.87459e-05	0.000149921	FALSE
rs7624336	T	G	T	G	Depression	Mucinous ovarian cancer: invasive and low malignant potential	0.2109	0.0258	0.0053	1.046e-06	0.196	-0.00959	0.03804	0.801	500199	43507	logOR	3	53244151	FALSE	3.36709e-05	4.40523e-06	TRUE
rs7659414	A	C	A	C	Depression	Mucinous ovarian cancer: invasive and low malignant potential	0.5779	-0.0182	0.0044	2.938e-05	0.5801	-0.01539	0.03088	0.6182	500199	43507	logOR	4	177350956	FALSE	2.45596e-05	1.75364e-05	TRUE
rs7685686	A	G	A	G	Depression	Mucinous ovarian cancer: invasive and low malignant potential	0.5772	0.0234	0.0045	2.072e-07	0.5632	0.0003987	0.03041	0.9895	500199	43507	logOR	4	3207142	FALSE	4.0616e-05	1.18866e-08	TRUE
rs7758630	A	T	A	T	Depression	Mucinous ovarian cancer: invasive and low malignant potential	0.4046	-0.0229	0.0044	1.824e-07	0.3981	0.0005727	0.03083	0.9852	500199	43507	logOR	6	101387304	TRUE	3.83982e-05	2.38887e-08	TRUE
rs7807677	T	C	T	C	Depression	Mucinous ovarian cancer: invasive and low malignant potential	0.5483	0.0274	0.0043	2.381e-10	0.5721	-0.02419	0.03048	0.4274	500199	43507	logOR	7	117502574	FALSE	5.65154e-05	4.354e-05	TRUE
rs7837935	T	G	T	G	Depression	Mucinous ovarian cancer: invasive and low malignant potential	0.1558	-0.0287	0.0059	1.324e-06	0.1364	-0.02746	0.04376	0.5303	500199	43507	logOR	8	65562019	FALSE	3.29294e-05	2.69984e-05	TRUE
rs7932640	T	C	T	C	Depression	Mucinous ovarian cancer: invasive and low malignant potential	0.447	0.0281	0.0044	9.815e-11	0.4364	0.007479	0.0301	0.8037	500199	43507	logOR	11	88744425	FALSE	5.93254e-05	4.18179e-06	TRUE
rs8037355	T	C	T	C	Depression	Mucinous ovarian cancer: invasive and low malignant potential	0.5515	-0.0177	0.0043	4.065e-05	0.5453	-0.03057	0.03059	0.3176	500199	43507	logOR	15	37643831	FALSE	2.35541e-05	7.04275e-05	FALSE
rs913930	A	G	A	G	Depression	Mucinous ovarian cancer: invasive and low malignant potential	0.6413	-0.0171	0.0045	0.0001566	0.6455	-0.008445	0.0322	0.7931	500199	43507	logOR	9	120484009	FALSE	2.04455e-05	4.96057e-06	TRUE
rs9363467	T	C	T	C	Depression	Mucinous ovarian cancer: invasive and low malignant potential	0.5963	0.0239	0.0045	8.561e-08	0.609	0.005223	0.03084	0.8655	500199	43507	logOR	6	66565703	FALSE	4.17948e-05	1.97449e-06	TRUE
rs9545360	A	C	A	C	Depression	Mucinous ovarian cancer: invasive and low malignant potential	0.1829	-0.0278	0.0056	7.859e-07	0.1778	0.002624	0.03969	0.9473	500199	43507	logOR	13	80826373	FALSE	3.51063e-05	3.05956e-07	TRUE
rs9592461	A	G	A	G	Depression	Mucinous ovarian cancer: invasive and low malignant potential	0.4812	0.0179	0.0043	3.013e-05	0.4856	-0.02633	0.03015	0.3826	500199	43507	logOR	13	66941792	FALSE	2.43132e-05	5.26357e-05	FALSE
rs997934	T	C	T	C	Depression	Mucinous ovarian cancer: invasive and low malignant potential	0.3788	0.0195	0.0044	1.156e-05	0.3929	0.00463	0.0325	0.8867	500199	43507	logOR	10	1795194	FALSE	2.7197e-05	1.55427e-06	TRUE
rs1002656	T	C	T	C	Depression	Lung adenocarcinoma	0.7076	-0.0248	0.0047	1.554e-07	0.690821	0.0119187	0.029827	0.701702	500199	18336	logOR	1	37192741	FALSE	3.86788e-05	9.22255e-06	TRUE
rs10061069	C	G	C	G	Depression	Lung adenocarcinoma	0.2222	-0.028	0.0052	6.517e-08	0.206141	0.0121953	0.03411	0.726477	500199	18336	logOR	5	93071630	TRUE	4.11843e-05	7.39794e-06	TRUE
rs10149470	A	G	A	G	Depression	Lung adenocarcinoma	0.4869	-0.0266	0.0043	7.439e-10	0.489809	-0.0123236	0.027699	0.669195	500199	18336	logOR	14	104017953	FALSE	5.37283e-05	1.15359e-05	TRUE
rs1021363	A	G	A	G	Depression	Lung adenocarcinoma	0.3566	0.03	0.0045	2.287e-11	0.349347	-0.0489109	0.027378	0.0983671	500199	18336	logOR	10	106610839	FALSE	6.27623e-05	0.00016526	FALSE
rs1045430	T	G	T	G	Depression	Lung adenocarcinoma	0.4806	-0.0257	0.0043	2.208e-09	0.472849	0.013087	0.02769	0.641306	500199	18336	logOR	14	75130235	FALSE	5.01132e-05	1.29764e-05	TRUE
rs10774600	T	C	T	C	Depression	Lung adenocarcinoma	0.1668	-0.0262	0.0058	7.396e-06	0.182428	-0.0245294	0.038005	0.544917	500199	18336	logOR	12	110741356	FALSE	2.89972e-05	2.72773e-05	TRUE
rs10789214	T	C	T	C	Depression	Lung adenocarcinoma	0.5629	0.025	0.0044	9.04e-09	0.570067	-0.0467013	0.028835	0.0987734	500199	18336	logOR	1	67146817	FALSE	4.67405e-05	0.000162456	FALSE
rs10817969	T	G	T	G	Depression	Lung adenocarcinoma	0.7194	0.028	0.0048	4.711e-09	0.718185	0.0282781	0.029147	0.360098	500199	18336	logOR	9	119731045	FALSE	4.81033e-05	4.91927e-05	FALSE
rs10890020	A	G	A	G	Depression	Lung adenocarcinoma	0.519	-0.0277	0.0043	1.379e-10	0.513244	-0.0824137	0.030883	0.00487304	500199	18336	logOR	1	73668836	FALSE	5.82195e-05	0.000515503	FALSE
rs10913112	T	C	T	C	Depression	Lung adenocarcinoma	0.378	-0.0262	0.0045	4.525e-09	0.37868	0.0203064	0.03087	0.514932	500199	18336	logOR	1	175913828	FALSE	4.90552e-05	2.94892e-05	TRUE
rs1095626	T	C	T	C	Depression	Lung adenocarcinoma	0.5828	-0.0236	0.0044	6.151e-08	0.573038	-0.0207296	0.028134	0.464333	500199	18336	logOR	3	157977962	FALSE	4.11615e-05	3.19567e-05	TRUE
rs11135349	A	C	A	C	Depression	Lung adenocarcinoma	0.4674	-0.029	0.0043	1.644e-11	0.473617	-0.0877891	0.02508	0.00181999	500199	18336	logOR	5	164523472	FALSE	6.36326e-05	0.000583685	FALSE
rs113188507	A	G	A	G	Depression	Lung adenocarcinoma	0.2888	0.0163	0.0047	0.0005984	0.264022	0.061539	0.032998	0.0545783	500199	18336	logOR	1	80809636	FALSE	1.65874e-05	0.00022363	FALSE
rs1152578	T	C	T	C	Depression	Lung adenocarcinoma	0.4395	-0.019	0.0043	1.187e-05	0.429282	-0.020218	0.027313	0.480566	500199	18336	logOR	14	64697037	FALSE	2.70303e-05	3.04403e-05	FALSE
rs11579246	A	G	A	G	Depression	Lung adenocarcinoma	0.9086	0.0491	0.0075	6.004e-11	0.897027	-0.0236628	0.045374	0.609753	500199	18336	logOR	1	50559162	FALSE	6.08523e-05	1.57208e-05	TRUE
rs1226412	T	C	T	C	Depression	Lung adenocarcinoma	0.7947	0.0215	0.0053	5.621e-05	0.783671	-0.0220442	0.034702	0.530321	500199	18336	logOR	2	157111313	FALSE	2.29235e-05	2.50408e-05	FALSE
rs12624433	A	G	A	G	Depression	Lung adenocarcinoma	0.254	0.0313	0.005	2.836e-10	0.258873	0.0219396	0.032182	0.49962	500199	18336	logOR	20	44680853	FALSE	5.64233e-05	2.80702e-05	TRUE
rs12923444	A	C	A	C	Depression	Lung adenocarcinoma	0.5611	-0.0231	0.0043	9.316e-08	0.56157	0.0141608	0.027465	0.621098	500199	18336	logOR	16	21639710	FALSE	3.99424e-05	1.5007e-05	TRUE
rs12966052	C	G	C	G	Depression	Lung adenocarcinoma	0.1817	-0.0341	0.0056	9.713e-10	0.187547	-0.0263635	0.03438	0.471089	500199	18336	logOR	18	52751639	TRUE	5.25503e-05	3.21901e-05	TRUE
rs12967143	C	G	C	G	Depression	Lung adenocarcinoma	0.7012	-0.0345	0.0047	2.527e-13	0.70933	-0.0534327	0.031863	0.086147	500199	18336	logOR	18	53099012	TRUE	7.57965e-05	0.000178898	FALSE
rs12967855	A	G	A	G	Depression	Lung adenocarcinoma	0.3303	0.0294	0.0046	1.501e-10	0.32827	-0.00507586	0.029169	0.866486	500199	18336	logOR	18	35138245	FALSE	5.81139e-05	1.7269e-06	TRUE
rs13084037	A	G	A	G	Depression	Lung adenocarcinoma	0.7743	-0.0291	0.0052	1.719e-08	0.76908	-0.0726025	0.03468	0.029338	500199	18336	logOR	3	49214066	FALSE	4.4981e-05	0.000284468	FALSE
rs1343605	A	C	A	C	Depression	Lung adenocarcinoma	0.3821	0.024	0.0045	7.184e-08	0.378109	0.082002	0.031351	0.00583096	500199	18336	logOR	13	53647048	FALSE	4.13353e-05	0.000480389	FALSE
rs1354115	A	C	A	C	Depression	Lung adenocarcinoma	0.6293	0.0153	0.0045	0.0005909	0.605305	-0.0526295	0.029338	0.0659523	500199	18336	logOR	9	2983774	FALSE	1.65988e-05	0.000201108	FALSE
rs1409379	T	C	T	C	Depression	Lung adenocarcinoma	0.7638	0.0306	0.0051	1.406e-09	0.764013	0.00031705	0.031744	0.992274	500199	18336	logOR	13	31907741	FALSE	5.13454e-05	5.50891e-09	TRUE
rs141954845	A	G	A	G	Depression	Lung adenocarcinoma	0.3957	0.0247	0.0045	2.965e-08	0.341671	0.0156804	0.030881	0.616915	500199	18336	logOR	3	61192911	FALSE	4.4342e-05	1.68105e-05	TRUE
rs143186028	T	G	T	G	Depression	Lung adenocarcinoma	0.1797	0.0234	0.0056	3.421e-05	0.183634	-0.043322	0.033872	0.237263	500199	18336	logOR	20	39997404	FALSE	2.45337e-05	8.55144e-05	FALSE
rs1448938	A	G	A	G	Depression	Lung adenocarcinoma	0.4199	0.0176	0.0043	4.788e-05	0.409371	-0.0024109	0.027704	0.932682	500199	18336	logOR	11	30892824	FALSE	2.29343e-05	4.27181e-07	TRUE
rs1466887	T	C	T	C	Depression	Lung adenocarcinoma	0.5485	-0.0211	0.0044	1.367e-06	0.553376	0.0190258	0.027732	0.512937	500199	18336	logOR	1	37709328	FALSE	3.35125e-05	2.71931e-05	TRUE
rs1568452	T	C	T	C	Depression	Lung adenocarcinoma	0.3811	0.0213	0.0044	1.508e-06	0.382625	0.0230913	0.02867	0.422898	500199	18336	logOR	2	58012833	FALSE	3.25257e-05	3.82846e-05	FALSE
rs16887442	T	C	T	C	Depression	Lung adenocarcinoma	0.428	0.0159	0.0044	0.0002622	0.435568	-0.00658765	0.027362	0.816007	500199	18336	logOR	7	82936909	FALSE	1.88125e-05	3.24301e-06	TRUE
rs169235	A	G	A	G	Depression	Lung adenocarcinoma	0.7529	-0.0231	0.005	3.632e-06	0.749289	0.0169142	0.030993	0.603195	500199	18336	logOR	1	181740924	FALSE	3.01747e-05	1.63358e-05	TRUE
rs17641524	T	C	T	C	Depression	Lung adenocarcinoma	0.2101	-0.03	0.0053	1.502e-08	0.203317	0.0308531	0.034627	0.374358	500199	18336	logOR	1	197704717	FALSE	4.53986e-05	4.6866e-05	FALSE
rs1890946	T	C	T	C	Depression	Lung adenocarcinoma	0.4702	-0.0282	0.0043	5.888e-11	0.467709	-0.00931222	0.027088	0.740364	500199	18336	logOR	1	52342427	FALSE	6.02127e-05	6.56221e-06	TRUE
rs1956373	T	G	T	G	Depression	Lung adenocarcinoma	0.7486	-0.021	0.005	2.346e-05	0.743474	-0.0190366	0.031589	0.551616	500199	18336	logOR	14	60141822	FALSE	2.52269e-05	2.10082e-05	TRUE
rs1982277	T	C	T	C	Depression	Lung adenocarcinoma	0.7573	0.0296	0.0051	5.352e-09	0.763356	0.0304324	0.031192	0.359526	500199	18336	logOR	9	11513019	FALSE	4.89465e-05	5.08504e-05	FALSE
rs198457	T	C	T	C	Depression	Lung adenocarcinoma	0.1886	-0.0315	0.0056	1.9e-08	0.189937	0.112709	0.039994	0.002355	500199	18336	logOR	11	61471678	FALSE	4.61529e-05	0.000593758	FALSE
rs200949	A	G	A	G	Depression	Lung adenocarcinoma	0.8681	0.0538	0.0064	3.607e-17	0.887333	-0.0205553	0.045058	0.656182	500199	18336	logOR	6	27835435	FALSE	0.00010073	1.28395e-05	TRUE
rs2043539	A	G	A	G	Depression	Lung adenocarcinoma	0.4179	0.0299	0.0043	5.423e-12	0.406048	0.0207698	0.0283	0.46616	500199	18336	logOR	7	12253880	FALSE	6.61006e-05	3.16229e-05	TRUE
rs2187490	T	G	T	G	Depression	Lung adenocarcinoma	0.9081	-0.0383	0.0074	2.574e-07	0.910872	0.0626512	0.046496	0.228881	500199	18336	logOR	11	118713180	FALSE	3.72094e-05	9.68522e-05	FALSE
rs2509805	T	C	T	C	Depression	Lung adenocarcinoma	0.3241	0.0239	0.0046	2.404e-07	0.354695	0.0577697	0.032485	0.0677205	500199	18336	logOR	11	57650796	FALSE	3.80331e-05	0.000232135	FALSE
rs2568958	A	G	A	G	Depression	Lung adenocarcinoma	0.6042	0.0382	0.0044	2.902e-18	0.641593	-0.0355486	0.029607	0.226656	500199	18336	logOR	1	72765116	FALSE	0.000106062	8.83211e-05	TRUE
rs2670139	T	C	T	C	Depression	Lung adenocarcinoma	0.7649	-0.0256	0.0051	4.223e-07	0.728954	-0.0123218	0.030898	0.695405	500199	18336	logOR	9	126634255	FALSE	3.58215e-05	9.1182e-06	TRUE
rs301799	T	C	T	C	Depression	Lung adenocarcinoma	0.5792	-0.023	0.0044	1.209e-07	0.562157	0.010504	0.027352	0.711675	500199	18336	logOR	1	8489302	FALSE	3.9189e-05	8.25474e-06	TRUE
rs30266	A	G	A	G	Depression	Lung adenocarcinoma	0.3271	0.0366	0.0046	1.428e-15	0.330634	-0.0146823	0.02884	0.626188	500199	18336	logOR	5	103972357	FALSE	8.9614e-05	1.45016e-05	TRUE
rs3099439	T	C	T	C	Depression	Lung adenocarcinoma	0.5351	-0.0241	0.0043	2.777e-08	0.518913	-0.0130169	0.028182	0.649095	500199	18336	logOR	5	87545318	FALSE	4.39168e-05	1.28573e-05	TRUE
rs3213572	A	G	A	G	Depression	Lung adenocarcinoma	0.4703	0.0176	0.0043	4.411e-05	0.483514	-0.00962214	0.026993	0.731196	500199	18336	logOR	12	121205078	FALSE	2.34553e-05	7.02796e-06	TRUE
rs33431	T	C	T	C	Depression	Lung adenocarcinoma	0.6149	0.0158	0.0044	0.0003675	0.619886	0.0542186	0.026316	0.0577165	500199	18336	logOR	19	30939989	FALSE	1.79683e-05	0.0002105	FALSE
rs34488670	T	C	T	C	Depression	Lung adenocarcinoma	0.7885	-0.027	0.0053	2.633e-07	0.785955	-0.125414	0.037275	0.000226001	500199	18336	logOR	15	47684936	FALSE	3.69526e-05	0.00080365	FALSE
rs34653192	C	G	C	G	Depression	Lung adenocarcinoma	0.3225	-0.0223	0.0047	1.628e-06	0.324532	0.0396081	0.033168	0.228889	500199	18336	logOR	9	31124452	TRUE	3.3026e-05	0.000104522	FALSE
rs34937911	T	C	T	C	Depression	Lung adenocarcinoma	0.8835	0.0267	0.0068	8.185e-05	0.873449	-0.0738172	0.044339	0.085615	500199	18336	logOR	4	42110353	FALSE	2.23032e-05	0.000183046	FALSE
rs35553410	T	C	T	C	Depression	Lung adenocarcinoma	0.7451	-0.0249	0.0049	4.706e-07	0.747378	0.0194805	0.031266	0.554037	500199	18336	logOR	4	131237381	FALSE	3.57923e-05	2.17783e-05	TRUE
rs3793577	A	G	A	G	Depression	Lung adenocarcinoma	0.4648	-0.0234	0.0043	6.787e-08	0.475854	0.0453022	0.028436	0.104769	500199	18336	logOR	9	23737627	FALSE	4.14016e-05	0.000155567	FALSE
rs3823624	T	C	T	C	Depression	Lung adenocarcinoma	0.8152	0.03	0.0056	7.178e-08	0.789906	0.029777	0.03336	0.402658	500199	18336	logOR	7	2110346	FALSE	4.12109e-05	4.47253e-05	FALSE
rs4346585	T	C	T	C	Depression	Lung adenocarcinoma	0.6938	-0.0248	0.0047	1.414e-07	0.72684	-0.0287468	0.032913	0.384076	500199	18336	logOR	3	44736493	FALSE	3.97143e-05	4.98695e-05	FALSE
rs45510091	A	G	A	G	Depression	Lung adenocarcinoma	0.9459	0.0331	0.0095	0.0004759	0.952842	0.0640565	0.059832	0.347206	500199	18336	logOR	4	123186393	FALSE	1.70417e-05	5.60401e-05	FALSE
rs4772087	T	C	T	C	Depression	Lung adenocarcinoma	0.3766	0.0213	0.0045	1.739e-06	0.352428	-0.00544882	0.02848	0.853304	500199	18336	logOR	13	99115041	FALSE	3.23753e-05	2.05961e-06	TRUE
rs56314503	T	G	T	G	Depression	Lung adenocarcinoma	0.7528	-0.0211	0.005	2.369e-05	0.74486	-0.0317767	0.031955	0.319686	500199	18336	logOR	12	84465022	FALSE	2.51828e-05	5.83266e-05	FALSE
rs56887639	A	G	A	G	Depression	Lung adenocarcinoma	0.734	-0.0264	0.0049	6.656e-08	0.713123	0.0820445	0.027467	0.00759102	500199	18336	logOR	16	13755530	FALSE	4.13608e-05	0.000418407	FALSE
rs57344483	A	G	A	G	Depression	Lung adenocarcinoma	0.9257	-0.038	0.0082	3.533e-06	0.920978	0.00163534	0.050926	0.975707	500199	18336	logOR	11	127022560	FALSE	3.0188e-05	5.91608e-08	TRUE
rs58104186	A	G	A	G	Depression	Lung adenocarcinoma	0.4668	0.0237	0.0043	4.706e-08	0.46186	0.0347067	0.028718	0.223631	500199	18336	logOR	7	109099919	FALSE	4.24933e-05	9.09943e-05	FALSE
rs58621819	A	T	A	T	Depression	Lung adenocarcinoma	0.7869	-0.0277	0.0053	1.876e-07	0.797856	-0.0408607	0.035934	0.252585	500199	18336	logOR	11	65314830	TRUE	3.91081e-05	8.18433e-05	FALSE
rs59283172	A	G	A	G	Depression	Lung adenocarcinoma	0.1081	-0.039	0.007	2.409e-08	0.104075	-0.0658428	0.041888	0.159654	500199	18336	logOR	9	25232978	FALSE	4.45731e-05	0.000122858	FALSE
rs5995992	T	C	T	C	Depression	Lung adenocarcinoma	0.7148	-0.0213	0.0048	8.282e-06	0.737312	0.0306551	0.030107	0.338513	500199	18336	logOR	22	41487218	FALSE	2.81127e-05	5.53216e-05	FALSE
rs60157091	T	C	T	C	Depression	Lung adenocarcinoma	0.5126	0.0215	0.0043	6.408e-07	0.508976	0.00716561	0.027807	0.803551	500199	18336	logOR	5	61509655	FALSE	3.51032e-05	3.90055e-06	TRUE
rs61902811	A	G	A	G	Depression	Lung adenocarcinoma	0.3678	-0.0277	0.0044	5.001e-10	0.355126	-0.00170044	0.028435	0.953721	500199	18336	logOR	11	113370758	FALSE	5.4228e-05	2.0128e-07	TRUE
rs61990288	A	G	A	G	Depression	Lung adenocarcinoma	0.5102	-0.0295	0.0043	6.912e-12	0.486742	0.0211848	0.026801	0.451492	500199	18336	logOR	14	42074726	FALSE	6.60992e-05	3.40792e-05	TRUE
rs62091461	T	C	T	C	Depression	Lung adenocarcinoma	0.2326	-0.028	0.0051	3.978e-08	0.22658	-0.0627471	0.031253	0.0682433	500199	18336	logOR	18	52488672	FALSE	4.25354e-05	0.000209679	FALSE
rs62188629	A	G	A	G	Depression	Lung adenocarcinoma	0.312	0.0262	0.0047	1.854e-08	0.330821	-0.0217805	0.029039	0.476277	500199	18336	logOR	2	208044470	FALSE	4.47866e-05	3.19212e-05	TRUE
rs67436663	C	G	C	G	Depression	Lung adenocarcinoma	0.2378	-0.0258	0.0052	5.316e-07	0.240231	-0.0283223	0.03115	0.392118	500199	18336	logOR	8	71347626	TRUE	3.66713e-05	4.4501e-05	FALSE
rs6783233	T	C	T	C	Depression	Lung adenocarcinoma	0.285	0.0295	0.0048	7.067e-10	0.26775	0.010468	0.031726	0.746653	500199	18336	logOR	3	117509984	FALSE	5.39005e-05	6.53033e-06	TRUE
rs7030813	T	C	T	C	Depression	Lung adenocarcinoma	0.3756	0.0247	0.0045	3.453e-08	0.388949	0.0180206	0.02888	0.536918	500199	18336	logOR	9	36999369	FALSE	4.34896e-05	2.34596e-05	TRUE
rs7117514	A	G	A	G	Depression	Lung adenocarcinoma	0.5366	-0.02	0.0043	3.627e-06	0.544957	-0.0273496	0.028175	0.331757	500199	18336	logOR	11	70544937	FALSE	3.02326e-05	5.63785e-05	FALSE
rs7193263	A	G	A	G	Depression	Lung adenocarcinoma	0.6754	-0.0208	0.0046	7.125e-06	0.663562	0.0162818	0.029	0.591806	500199	18336	logOR	16	6315880	FALSE	2.883e-05	1.79889e-05	TRUE
rs7198928	T	C	T	C	Depression	Lung adenocarcinoma	0.6157	0.0188	0.0045	2.446e-05	0.609708	0.0173822	0.027811	0.550497	500199	18336	logOR	16	7666402	FALSE	2.54194e-05	2.18541e-05	TRUE
rs7200826	T	C	T	C	Depression	Lung adenocarcinoma	0.2568	0.0268	0.0049	5.488e-08	0.260702	-0.0400952	0.030057	0.214278	500199	18336	logOR	16	13066833	FALSE	4.16652e-05	9.41736e-05	FALSE
rs7227069	A	G	A	G	Depression	Lung adenocarcinoma	0.4317	0.0254	0.0043	4.635e-09	0.441011	0.0387273	0.028476	0.168985	500199	18336	logOR	18	50731802	FALSE	4.81092e-05	0.000112372	FALSE
rs7241572	A	G	A	G	Depression	Lung adenocarcinoma	0.2047	0.0323	0.0054	2.433e-09	0.19846	-0.0503106	0.033942	0.173928	500199	18336	logOR	18	77580712	FALSE	5.16242e-05	0.000122373	FALSE
rs725616	T	C	T	C	Depression	Lung adenocarcinoma	0.3623	0.0204	0.0045	5.101e-06	0.366174	-0.0640704	0.026551	0.0278292	500199	18336	logOR	6	147950422	FALSE	2.9225e-05	0.000289513	FALSE
rs72710803	A	C	A	C	Depression	Lung adenocarcinoma	0.9121	-0.037	0.0076	1.092e-06	0.918956	-0.164906	0.058067	0.001456	500199	18336	logOR	1	177428018	FALSE	3.33612e-05	0.000615241	FALSE
rs75581564	A	G	A	G	Depression	Lung adenocarcinoma	0.1183	0.0238	0.0066	0.0003436	0.114473	0.0213436	0.044023	0.635471	500199	18336	logOR	17	27363750	FALSE	1.79586e-05	1.40364e-05	TRUE
rs7585722	T	C	T	C	Depression	Lung adenocarcinoma	0.8468	-0.027	0.0059	5.329e-06	0.843297	-0.00986815	0.037501	0.797986	500199	18336	logOR	2	86819128	FALSE	2.87459e-05	3.91155e-06	TRUE
rs7624336	T	G	T	G	Depression	Lung adenocarcinoma	0.2109	0.0258	0.0053	1.046e-06	0.203423	-0.0241339	0.033953	0.502913	500199	18336	logOR	3	53244151	FALSE	3.36709e-05	2.86874e-05	TRUE
rs7659414	A	C	A	C	Depression	Lung adenocarcinoma	0.5779	-0.0182	0.0044	2.938e-05	0.57741	-0.0267344	0.029223	0.361138	500199	18336	logOR	4	177350956	FALSE	2.45596e-05	5.30082e-05	FALSE
rs7685686	A	G	A	G	Depression	Lung adenocarcinoma	0.5772	0.0234	0.0045	2.072e-07	0.586676	-0.00843334	0.028114	0.768624	500199	18336	logOR	4	3207142	FALSE	4.0616e-05	5.24213e-06	TRUE
rs7807677	T	C	T	C	Depression	Lung adenocarcinoma	0.5483	0.0274	0.0043	2.381e-10	0.564666	0.0316248	0.026699	0.264255	500199	18336	logOR	7	117502574	FALSE	5.65154e-05	7.47238e-05	FALSE
rs78337797	T	G	T	G	Depression	Lung adenocarcinoma	0.8763	0.0303	0.0067	5.31e-06	0.880834	-0.0212692	0.044765	0.642529	500199	18336	logOR	12	23987925	FALSE	3.02494e-05	1.44332e-05	TRUE
rs7837935	T	G	T	G	Depression	Lung adenocarcinoma	0.1558	-0.0287	0.0059	1.324e-06	0.131538	-0.0782967	0.037003	0.0602837	500199	18336	logOR	8	65562019	FALSE	3.29294e-05	0.000212823	FALSE
rs7932640	T	C	T	C	Depression	Lung adenocarcinoma	0.447	0.0281	0.0044	9.815e-11	0.430592	0.00928476	0.028261	0.747156	500199	18336	logOR	11	88744425	FALSE	5.93254e-05	6.42465e-06	TRUE
rs8037355	T	C	T	C	Depression	Lung adenocarcinoma	0.5515	-0.0177	0.0043	4.065e-05	0.553167	0.0161944	0.027082	0.567107	500199	18336	logOR	15	37643831	FALSE	2.35541e-05	1.97035e-05	TRUE
rs913930	A	G	A	G	Depression	Lung adenocarcinoma	0.6413	-0.0171	0.0045	0.0001566	0.646185	-0.0299063	0.029386	0.30819	500199	18336	logOR	9	120484009	FALSE	2.04455e-05	6.21517e-05	FALSE
rs9363467	T	C	T	C	Depression	Lung adenocarcinoma	0.5963	0.0239	0.0045	8.561e-08	0.612806	0.00475026	0.028135	0.870234	500199	18336	logOR	6	66565703	FALSE	4.17948e-05	1.62745e-06	TRUE
rs9545360	A	C	A	C	Depression	Lung adenocarcinoma	0.1829	-0.0278	0.0056	7.859e-07	0.172185	-0.0377621	0.035043	0.3172	500199	18336	logOR	13	80826373	FALSE	3.51063e-05	6.17782e-05	FALSE
rs9592461	A	G	A	G	Depression	Lung adenocarcinoma	0.4812	0.0179	0.0043	3.013e-05	0.487759	0.0189111	0.027665	0.497835	500199	18336	logOR	13	66941792	FALSE	2.43132e-05	2.71596e-05	FALSE
rs997934	T	C	T	C	Depression	Lung adenocarcinoma	0.3788	0.0195	0.0044	1.156e-05	0.390951	-0.0934792	0.02551	0.001181	500199	18336	logOR	10	1795194	FALSE	2.7197e-05	0.00063205	FALSE
rs1002656	T	C	T	C	Depression	Lung cancer	0.7076	-0.0248	0.0047	1.554e-07	0.691096	0.0194928	0.019359	0.332929	500199	27209	logOR	1	37192741	FALSE	3.86788e-05	2.46559e-05	TRUE
rs10061069	C	G	C	G	Depression	Lung cancer	0.2222	-0.028	0.0052	6.517e-08	0.203503	0.026712	0.023099	0.245468	500199	27209	logOR	5	93071630	TRUE	4.11843e-05	3.51539e-05	TRUE
rs10149470	A	G	A	G	Depression	Lung cancer	0.4869	-0.0266	0.0043	7.439e-10	0.488915	-0.0201476	0.017873	0.277938	500199	27209	logOR	14	104017953	FALSE	5.37283e-05	3.08305e-05	TRUE
rs1021363	A	G	A	G	Depression	Lung cancer	0.3566	0.03	0.0045	2.287e-11	0.348836	-0.024012	0.018398	0.211092	500199	27209	logOR	10	106610839	FALSE	6.27623e-05	3.98082e-05	TRUE
rs1045430	T	G	T	G	Depression	Lung cancer	0.4806	-0.0257	0.0043	2.208e-09	0.473184	0.0128205	0.017993	0.478282	500199	27209	logOR	14	75130235	FALSE	5.01132e-05	1.24542e-05	TRUE
rs10774600	T	C	T	C	Depression	Lung cancer	0.1668	-0.0262	0.0058	7.396e-06	0.181945	-0.026267	0.025077	0.320048	500199	27209	logOR	12	110741356	FALSE	2.89972e-05	3.12142e-05	FALSE
rs10789214	T	C	T	C	Depression	Lung cancer	0.5629	0.025	0.0044	9.04e-09	0.569998	-0.0328853	0.018507	0.0712541	500199	27209	logOR	1	67146817	FALSE	4.67405e-05	8.05627e-05	FALSE
rs10817969	T	G	T	G	Depression	Lung cancer	0.7194	0.028	0.0048	4.711e-09	0.716943	0.0370728	0.018862	0.0632732	500199	27209	logOR	9	119731045	FALSE	4.81033e-05	8.47723e-05	FALSE
rs10890020	A	G	A	G	Depression	Lung cancer	0.519	-0.0277	0.0043	1.379e-10	0.513143	-0.0490159	0.019521	0.00965206	500199	27209	logOR	1	73668836	FALSE	5.82195e-05	0.000182413	FALSE
rs10913112	T	C	T	C	Depression	Lung cancer	0.378	-0.0262	0.0045	4.525e-09	0.377181	-0.0116385	0.019542	0.563835	500199	27209	logOR	1	175913828	FALSE	4.90552e-05	9.67215e-06	TRUE
rs1095626	T	C	T	C	Depression	Lung cancer	0.5828	-0.0236	0.0044	6.151e-08	0.571586	-0.0030952	0.017981	0.86529	500199	27209	logOR	3	157977962	FALSE	4.11615e-05	7.13089e-07	TRUE
rs11135349	A	C	A	C	Depression	Lung cancer	0.4674	-0.029	0.0043	1.644e-11	0.472783	-0.0289006	0.017359	0.112076	500199	27209	logOR	5	164523472	FALSE	6.36326e-05	6.32789e-05	TRUE
rs113188507	A	G	A	G	Depression	Lung cancer	0.2888	0.0163	0.0047	0.0005984	0.262802	0.0436656	0.021325	0.0361127	500199	27209	logOR	1	80809636	FALSE	1.65874e-05	0.00011227	FALSE
rs1152578	T	C	T	C	Depression	Lung cancer	0.4395	-0.019	0.0043	1.187e-05	0.429501	-0.0338919	0.017539	0.0665856	500199	27209	logOR	14	64697037	FALSE	2.70303e-05	8.55451e-05	FALSE
rs11579246	A	G	A	G	Depression	Lung cancer	0.9086	0.0491	0.0075	6.004e-11	0.896074	-0.0183653	0.029505	0.538041	500199	27209	logOR	1	50559162	FALSE	6.08523e-05	9.54732e-06	TRUE
rs1226412	T	C	T	C	Depression	Lung cancer	0.7947	0.0215	0.0053	5.621e-05	0.784055	0.00533119	0.022247	0.815685	500199	27209	logOR	2	157111313	FALSE	2.29235e-05	1.46271e-06	TRUE
rs12624433	A	G	A	G	Depression	Lung cancer	0.254	0.0313	0.005	2.836e-10	0.260017	0.0342613	0.021198	0.101259	500199	27209	logOR	20	44680853	FALSE	5.64233e-05	6.86472e-05	FALSE
rs12923444	A	C	A	C	Depression	Lung cancer	0.5611	-0.0231	0.0043	9.316e-08	0.562417	-0.00943436	0.01838	0.610865	500199	27209	logOR	16	21639710	FALSE	3.99424e-05	6.65829e-06	TRUE
rs12966052	C	G	C	G	Depression	Lung cancer	0.1817	-0.0341	0.0056	9.713e-10	0.187834	-0.00572737	0.022767	0.806846	500199	27209	logOR	18	52751639	TRUE	5.25503e-05	1.52107e-06	TRUE
rs12967143	C	G	C	G	Depression	Lung cancer	0.7012	-0.0345	0.0047	2.527e-13	0.709391	-0.0531862	0.020811	0.00823891	500199	27209	logOR	18	53099012	TRUE	7.57965e-05	0.00017723	FALSE
rs12967855	A	G	A	G	Depression	Lung cancer	0.3303	0.0294	0.0046	1.501e-10	0.328776	0.024191	0.019509	0.212574	500199	27209	logOR	18	35138245	FALSE	5.81139e-05	3.92536e-05	TRUE
rs13084037	A	G	A	G	Depression	Lung cancer	0.7743	-0.0291	0.0052	1.719e-08	0.770596	-0.0515283	0.022494	0.0182469	500199	27209	logOR	3	49214066	FALSE	4.4981e-05	0.000142652	FALSE
rs1343605	A	C	A	C	Depression	Lung cancer	0.3821	0.024	0.0045	7.184e-08	0.377248	0.0428804	0.019722	0.0259579	500199	27209	logOR	13	53647048	FALSE	4.13353e-05	0.000131288	FALSE
rs1354115	A	C	A	C	Depression	Lung cancer	0.6293	0.0153	0.0045	0.0005909	0.606332	-0.0443805	0.019015	0.0165901	500199	27209	logOR	9	2983774	FALSE	1.65988e-05	0.000142884	FALSE
rs1409379	T	C	T	C	Depression	Lung cancer	0.7638	0.0306	0.0051	1.406e-09	0.762452	0.0245571	0.020194	0.245081	500199	27209	logOR	13	31907741	FALSE	5.13454e-05	3.3199e-05	TRUE
rs141954845	A	G	A	G	Depression	Lung cancer	0.3957	0.0247	0.0045	2.965e-08	0.343855	0.0397936	0.02051	0.0477474	500199	27209	logOR	3	61192911	FALSE	4.4342e-05	0.000108587	FALSE
rs143186028	T	G	T	G	Depression	Lung cancer	0.1797	0.0234	0.0056	3.421e-05	0.18469	-0.0199833	0.022242	0.389258	500199	27209	logOR	20	39997404	FALSE	2.45337e-05	1.82774e-05	TRUE
rs1448938	A	G	A	G	Depression	Lung cancer	0.4199	0.0176	0.0043	4.788e-05	0.413394	0.00932736	0.018243	0.612257	500199	27209	logOR	11	30892824	FALSE	2.29343e-05	6.41279e-06	TRUE
rs1466887	T	C	T	C	Depression	Lung cancer	0.5485	-0.0211	0.0044	1.367e-06	0.554421	0.00157925	0.018341	0.932689	500199	27209	logOR	1	37709328	FALSE	3.35125e-05	1.87278e-07	TRUE
rs1568452	T	C	T	C	Depression	Lung cancer	0.3811	0.0213	0.0044	1.508e-06	0.380735	-4.5001e-05	0.018325	0.99809	500199	27209	logOR	2	58012833	FALSE	3.25257e-05	1.45133e-10	TRUE
rs16887442	T	C	T	C	Depression	Lung cancer	0.428	0.0159	0.0044	0.0002622	0.434437	-0.0158642	0.017641	0.38458	500199	27209	logOR	7	82936909	FALSE	1.88125e-05	1.87957e-05	TRUE
rs169235	A	G	A	G	Depression	Lung cancer	0.7529	-0.0231	0.005	3.632e-06	0.748627	-0.00645015	0.02075	0.759217	500199	27209	logOR	1	181740924	FALSE	3.01747e-05	2.37982e-06	TRUE
rs17641524	T	C	T	C	Depression	Lung cancer	0.2101	-0.03	0.0053	1.502e-08	0.202212	0.0180737	0.02245	0.422596	500199	27209	logOR	1	197704717	FALSE	4.53986e-05	1.60178e-05	TRUE
rs1890946	T	C	T	C	Depression	Lung cancer	0.4702	-0.0282	0.0043	5.888e-11	0.470092	0.0122467	0.018031	0.499368	500199	27209	logOR	1	52342427	FALSE	6.02127e-05	1.13563e-05	TRUE
rs1956373	T	G	T	G	Depression	Lung cancer	0.7486	-0.021	0.005	2.346e-05	0.74559	-0.00257468	0.020518	0.901861	500199	27209	logOR	14	60141822	FALSE	2.52269e-05	3.8221e-07	TRUE
rs1982277	T	C	T	C	Depression	Lung cancer	0.7573	0.0296	0.0051	5.352e-09	0.763755	0.00378415	0.020896	0.859744	500199	27209	logOR	9	11513019	FALSE	4.89465e-05	7.8537e-07	TRUE
rs198457	T	C	T	C	Depression	Lung cancer	0.1886	-0.0315	0.0056	1.9e-08	0.187811	0.096583	0.025998	6.49995e-05	500199	27209	logOR	11	61471678	FALSE	4.61529e-05	0.000432328	FALSE
rs200949	A	G	A	G	Depression	Lung cancer	0.8681	0.0538	0.0064	3.607e-17	0.886035	-0.111548	0.031456	0.000117001	500199	27209	logOR	6	27835435	FALSE	0.00010073	0.00038177	FALSE
rs2043539	A	G	A	G	Depression	Lung cancer	0.4179	0.0299	0.0043	5.423e-12	0.405813	0.0138704	0.018401	0.452882	500199	27209	logOR	7	12253880	FALSE	6.61006e-05	1.41008e-05	TRUE
rs2187490	T	G	T	G	Depression	Lung cancer	0.9081	-0.0383	0.0074	2.574e-07	0.910437	0.0353454	0.031267	0.290885	500199	27209	logOR	11	118713180	FALSE	3.72094e-05	3.09635e-05	TRUE
rs2509805	T	C	T	C	Depression	Lung cancer	0.3241	0.0239	0.0046	2.404e-07	0.357963	0.0622938	0.021243	0.00222602	500199	27209	logOR	11	57650796	FALSE	3.80331e-05	0.000271014	FALSE
rs2568958	A	G	A	G	Depression	Lung cancer	0.6042	0.0382	0.0044	2.902e-18	0.640779	-0.0185509	0.01887	0.325491	500199	27209	logOR	1	72765116	FALSE	0.000106062	2.40775e-05	TRUE
rs2670139	T	C	T	C	Depression	Lung cancer	0.7649	-0.0256	0.0051	4.223e-07	0.727678	0.0104868	0.019601	0.603737	500199	27209	logOR	9	126634255	FALSE	3.58215e-05	6.6241e-06	TRUE
rs301799	T	C	T	C	Depression	Lung cancer	0.5792	-0.023	0.0044	1.209e-07	0.566476	0.010692	0.017863	0.560806	500199	27209	logOR	1	8489302	FALSE	3.9189e-05	8.53356e-06	TRUE
rs30266	A	G	A	G	Depression	Lung cancer	0.3271	0.0366	0.0046	1.428e-15	0.328779	-0.0227723	0.01867	0.242069	500199	27209	logOR	5	103972357	FALSE	8.9614e-05	3.47848e-05	TRUE
rs3099439	T	C	T	C	Depression	Lung cancer	0.5351	-0.0241	0.0043	2.777e-08	0.520869	-0.00216266	0.018267	0.907229	500199	27209	logOR	5	87545318	FALSE	4.39168e-05	3.54798e-07	TRUE
rs3213572	A	G	A	G	Depression	Lung cancer	0.4703	0.0176	0.0043	4.411e-05	0.483427	0.0233034	0.018241	0.198902	500199	27209	logOR	12	121205078	FALSE	2.34553e-05	4.12197e-05	FALSE
rs33431	T	C	T	C	Depression	Lung cancer	0.6149	0.0158	0.0044	0.0003675	0.61974	0.0239147	0.017803	0.197741	500199	27209	logOR	19	30939989	FALSE	1.79683e-05	4.0966e-05	FALSE
rs34488670	T	C	T	C	Depression	Lung cancer	0.7885	-0.027	0.0053	2.633e-07	0.786591	-0.0780558	0.023139	0.000358996	500199	27209	logOR	15	47684936	FALSE	3.69526e-05	0.000310784	FALSE
rs34653192	C	G	C	G	Depression	Lung cancer	0.3225	-0.0223	0.0047	1.628e-06	0.322015	-0.027985	0.020203	0.187028	500199	27209	logOR	9	31124452	TRUE	3.3026e-05	5.19692e-05	FALSE
rs34937911	T	C	T	C	Depression	Lung cancer	0.8835	0.0267	0.0068	8.185e-05	0.874397	-0.038175	0.028211	0.171262	500199	27209	logOR	4	42110353	FALSE	2.23032e-05	4.86482e-05	FALSE
rs35553410	T	C	T	C	Depression	Lung cancer	0.7451	-0.0249	0.0049	4.706e-07	0.74618	-0.00107143	0.020654	0.959415	500199	27209	logOR	4	131237381	FALSE	3.57923e-05	6.60874e-08	TRUE
rs3793577	A	G	A	G	Depression	Lung cancer	0.4648	-0.0234	0.0043	6.787e-08	0.474407	0.0193878	0.018047	0.281831	500199	27209	logOR	9	23737627	FALSE	4.14016e-05	2.84883e-05	TRUE
rs3823624	T	C	T	C	Depression	Lung cancer	0.8152	0.03	0.0056	7.178e-08	0.789674	0.0537827	0.021257	0.0190739	500199	27209	logOR	7	2110346	FALSE	4.12109e-05	0.000146011	FALSE
rs4346585	T	C	T	C	Depression	Lung cancer	0.6938	-0.0248	0.0047	1.414e-07	0.726638	-0.00960473	0.020999	0.65106	500199	27209	logOR	3	44736493	FALSE	3.97143e-05	5.56988e-06	TRUE
rs45510091	A	G	A	G	Depression	Lung cancer	0.9459	0.0331	0.0095	0.0004759	0.952225	-0.0077995	0.041203	0.854761	500199	27209	logOR	4	123186393	FALSE	1.70417e-05	8.41198e-07	TRUE
rs4772087	T	C	T	C	Depression	Lung cancer	0.3766	0.0213	0.0045	1.739e-06	0.353733	0.0206591	0.019023	0.27646	500199	27209	logOR	13	99115041	FALSE	3.23753e-05	2.96564e-05	TRUE
rs56314503	T	G	T	G	Depression	Lung cancer	0.7528	-0.0211	0.005	2.369e-05	0.747371	-0.0038446	0.020498	0.853616	500199	27209	logOR	12	84465022	FALSE	2.51828e-05	8.48287e-07	TRUE
rs56887639	A	G	A	G	Depression	Lung cancer	0.734	-0.0264	0.0049	6.656e-08	0.712584	0.0488006	0.018528	0.013904	500199	27209	logOR	16	13755530	FALSE	4.13608e-05	0.000148236	FALSE
rs57344483	A	G	A	G	Depression	Lung cancer	0.9257	-0.038	0.0082	3.533e-06	0.919616	-0.0179185	0.033497	0.598314	500199	27209	logOR	11	127022560	FALSE	3.0188e-05	7.21433e-06	TRUE
rs58104186	A	G	A	G	Depression	Lung cancer	0.4668	0.0237	0.0043	4.706e-08	0.460596	0.0168306	0.018392	0.360685	500199	27209	logOR	7	109099919	FALSE	4.24933e-05	2.13917e-05	TRUE
rs58621819	A	T	A	T	Depression	Lung cancer	0.7869	-0.0277	0.0053	1.876e-07	0.79996	-0.0331223	0.023769	0.159197	500199	27209	logOR	11	65314830	TRUE	3.91081e-05	5.33611e-05	FALSE
rs59283172	A	G	A	G	Depression	Lung cancer	0.1081	-0.039	0.007	2.409e-08	0.105773	-0.00348707	0.028615	0.906043	500199	27209	logOR	9	25232978	FALSE	4.45731e-05	3.49595e-07	TRUE
rs5995992	T	C	T	C	Depression	Lung cancer	0.7148	-0.0213	0.0048	8.282e-06	0.735965	0.00675073	0.019967	0.742065	500199	27209	logOR	22	41487218	FALSE	2.81127e-05	2.69179e-06	TRUE
rs60157091	T	C	T	C	Depression	Lung cancer	0.5126	0.0215	0.0043	6.408e-07	0.507567	-0.0129083	0.018524	0.488235	500199	27209	logOR	5	61509655	FALSE	3.51032e-05	1.26589e-05	TRUE
rs61902811	A	G	A	G	Depression	Lung cancer	0.3678	-0.0277	0.0044	5.001e-10	0.349987	-0.00935361	0.018572	0.624346	500199	27209	logOR	11	113370758	FALSE	5.4228e-05	6.04994e-06	TRUE
rs61990288	A	G	A	G	Depression	Lung cancer	0.5102	-0.0295	0.0043	6.912e-12	0.485793	0.00315397	0.017788	0.86213	500199	27209	logOR	14	42074726	FALSE	6.60992e-05	7.55311e-07	TRUE
rs62091461	T	C	T	C	Depression	Lung cancer	0.2326	-0.028	0.0051	3.978e-08	0.230338	-0.0315051	0.020733	0.149474	500199	27209	logOR	18	52488672	FALSE	4.25354e-05	5.34842e-05	FALSE
rs62188629	A	G	A	G	Depression	Lung cancer	0.312	0.0262	0.0047	1.854e-08	0.33195	-0.00994428	0.019095	0.613004	500199	27209	logOR	2	208044470	FALSE	4.47866e-05	6.66572e-06	TRUE
rs67436663	C	G	C	G	Depression	Lung cancer	0.2378	-0.0258	0.0052	5.316e-07	0.241358	0.00949379	0.021132	0.656951	500199	27209	logOR	8	71347626	TRUE	3.66713e-05	5.01646e-06	TRUE
rs6783233	T	C	T	C	Depression	Lung cancer	0.285	0.0295	0.0048	7.067e-10	0.267008	0.0212555	0.020967	0.310279	500199	27209	logOR	3	117509984	FALSE	5.39005e-05	2.68767e-05	TRUE
rs7030813	T	C	T	C	Depression	Lung cancer	0.3756	0.0247	0.0045	3.453e-08	0.392166	-0.0109103	0.018232	0.561153	500199	27209	logOR	9	36999369	FALSE	4.34896e-05	8.62474e-06	TRUE
rs7117514	A	G	A	G	Depression	Lung cancer	0.5366	-0.02	0.0043	3.627e-06	0.544259	-0.0229487	0.018334	0.208321	500199	27209	logOR	11	70544937	FALSE	3.02326e-05	3.97049e-05	FALSE
rs7193263	A	G	A	G	Depression	Lung cancer	0.6754	-0.0208	0.0046	7.125e-06	0.663951	-0.00400298	0.01919	0.837197	500199	27209	logOR	16	6315880	FALSE	2.883e-05	1.08674e-06	TRUE
rs7198928	T	C	T	C	Depression	Lung cancer	0.6157	0.0188	0.0045	2.446e-05	0.60909	-0.0245804	0.018897	0.190547	500199	27209	logOR	16	7666402	FALSE	2.54194e-05	4.37259e-05	FALSE
rs7200826	T	C	T	C	Depression	Lung cancer	0.2568	0.0268	0.0049	5.488e-08	0.261514	-0.0240519	0.019713	0.243049	500199	27209	logOR	16	13066833	FALSE	4.16652e-05	3.39581e-05	TRUE
rs7227069	A	G	A	G	Depression	Lung cancer	0.4317	0.0254	0.0043	4.635e-09	0.439537	0.0128471	0.018173	0.481802	500199	27209	logOR	18	50731802	FALSE	4.81092e-05	1.23586e-05	TRUE
rs7241572	A	G	A	G	Depression	Lung cancer	0.2047	0.0323	0.0054	2.433e-09	0.201139	5.59984e-05	0.023155	0.998106	500199	27209	logOR	18	77580712	FALSE	5.16242e-05	1.53158e-10	TRUE
rs725616	T	C	T	C	Depression	Lung cancer	0.3623	0.0204	0.0045	5.101e-06	0.367018	-0.0395228	0.017798	0.0361352	500199	27209	logOR	6	147950422	FALSE	2.9225e-05	0.000110293	FALSE
rs72710803	A	C	A	C	Depression	Lung cancer	0.9121	-0.037	0.0076	1.092e-06	0.920521	-0.0800166	0.035818	0.0192642	500199	27209	logOR	1	177428018	FALSE	3.33612e-05	0.000142366	FALSE
rs75581564	A	G	A	G	Depression	Lung cancer	0.1183	0.0238	0.0066	0.0003436	0.115918	0.0307251	0.028687	0.282769	500199	27209	logOR	17	27363750	FALSE	1.79586e-05	2.94062e-05	FALSE
rs7585722	T	C	T	C	Depression	Lung cancer	0.8468	-0.027	0.0059	5.329e-06	0.844824	-0.0223132	0.025084	0.374775	500199	27209	logOR	2	86819128	FALSE	2.87459e-05	1.98393e-05	TRUE
rs7624336	T	G	T	G	Depression	Lung cancer	0.2109	0.0258	0.0053	1.046e-06	0.202798	-0.00403011	0.022656	0.862483	500199	27209	logOR	3	53244151	FALSE	3.36709e-05	7.98155e-07	TRUE
rs7659414	A	C	A	C	Depression	Lung cancer	0.5779	-0.0182	0.0044	2.938e-05	0.579825	-0.00989092	0.018725	0.600493	500199	27209	logOR	4	177350956	FALSE	2.45596e-05	7.24467e-06	TRUE
rs7685686	A	G	A	G	Depression	Lung cancer	0.5772	0.0234	0.0045	2.072e-07	0.585878	0.0113026	0.017986	0.541755	500199	27209	logOR	4	3207142	FALSE	4.0616e-05	9.42127e-06	TRUE
rs7807677	T	C	T	C	Depression	Lung cancer	0.5483	0.0274	0.0043	2.381e-10	0.567836	0.0260288	0.017467	0.15378	500199	27209	logOR	7	117502574	FALSE	5.65154e-05	5.05335e-05	TRUE
rs78337797	T	G	T	G	Depression	Lung cancer	0.8763	0.0303	0.0067	5.31e-06	0.88088	-0.0435823	0.029943	0.139603	500199	27209	logOR	12	23987925	FALSE	3.02494e-05	6.05783e-05	FALSE
rs7837935	T	G	T	G	Depression	Lung cancer	0.1558	-0.0287	0.0059	1.324e-06	0.13173	-0.0380456	0.025148	0.155951	500199	27209	logOR	8	65562019	FALSE	3.29294e-05	5.03209e-05	FALSE
rs7932640	T	C	T	C	Depression	Lung cancer	0.447	0.0281	0.0044	9.815e-11	0.433901	0.0266848	0.018601	0.147859	500199	27209	logOR	11	88744425	FALSE	5.93254e-05	5.3163e-05	TRUE
rs8037355	T	C	T	C	Depression	Lung cancer	0.5515	-0.0177	0.0043	4.065e-05	0.549773	0.00103554	0.017922	0.954771	500199	27209	logOR	15	37643831	FALSE	2.35541e-05	8.06808e-08	TRUE
rs913930	A	G	A	G	Depression	Lung cancer	0.6413	-0.0171	0.0045	0.0001566	0.643267	-0.0264666	0.019061	0.161598	500199	27209	logOR	9	120484009	FALSE	2.04455e-05	4.88575e-05	FALSE
rs9363467	T	C	T	C	Depression	Lung cancer	0.5963	0.0239	0.0045	8.561e-08	0.612002	0.00126079	0.018343	0.946231	500199	27209	logOR	6	66565703	FALSE	4.17948e-05	1.14733e-07	TRUE
rs9545360	A	C	A	C	Depression	Lung cancer	0.1829	-0.0278	0.0056	7.859e-07	0.17304	-0.00178259	0.023657	0.941433	500199	27209	logOR	13	80826373	FALSE	3.51063e-05	1.38215e-07	TRUE
rs9592461	A	G	A	G	Depression	Lung cancer	0.4812	0.0179	0.0043	3.013e-05	0.489397	0.0345463	0.018434	0.0566774	500199	27209	logOR	13	66941792	FALSE	2.43132e-05	9.06421e-05	FALSE
rs997934	T	C	T	C	Depression	Lung cancer	0.3788	0.0195	0.0044	1.156e-05	0.394096	-0.0416598	0.017522	0.0251472	500199	27209	logOR	10	1795194	FALSE	2.7197e-05	0.000125953	FALSE
rs1002656	T	C	T	C	Depression	Squamous cell lung cancer	0.7076	-0.0248	0.0047	1.554e-07	0.690981	0.01345	0.029805	0.66582	500199	18313	logOR	1	37192741	FALSE	3.86788e-05	1.17412e-05	TRUE
rs10061069	C	G	C	G	Depression	Squamous cell lung cancer	0.2222	-0.028	0.0052	6.517e-08	0.201023	0.000452897	0.034874	0.989986	500199	18313	logOR	5	93071630	TRUE	4.11843e-05	1.00138e-08	TRUE
rs10149470	A	G	A	G	Depression	Squamous cell lung cancer	0.4869	-0.0266	0.0043	7.439e-10	0.488638	-0.030752	0.027169	0.285881	500199	18313	logOR	14	104017953	FALSE	5.37283e-05	7.18212e-05	FALSE
rs1021363	A	G	A	G	Depression	Squamous cell lung cancer	0.3566	0.03	0.0045	2.287e-11	0.349386	0.0326075	0.029851	0.272934	500199	18313	logOR	10	106610839	FALSE	6.27623e-05	7.34604e-05	FALSE
rs1045430	T	G	T	G	Depression	Squamous cell lung cancer	0.4806	-0.0257	0.0043	2.208e-09	0.473331	0.00113036	0.027372	0.967912	500199	18313	logOR	14	75130235	FALSE	5.01132e-05	9.68184e-08	TRUE
rs10774600	T	C	T	C	Depression	Squamous cell lung cancer	0.1668	-0.0262	0.0058	7.396e-06	0.182145	-0.0326007	0.038575	0.432089	500199	18313	logOR	12	110741356	FALSE	2.89972e-05	4.81225e-05	FALSE
rs10789214	T	C	T	C	Depression	Squamous cell lung cancer	0.5629	0.025	0.0044	9.04e-09	0.571074	-0.0532431	0.028925	0.0589413	500199	18313	logOR	1	67146817	FALSE	4.67405e-05	0.000211024	FALSE
rs10817969	T	G	T	G	Depression	Squamous cell lung cancer	0.7194	0.028	0.0048	4.711e-09	0.715242	-0.00226942	0.029884	0.941088	500199	18313	logOR	9	119731045	FALSE	4.81033e-05	3.18845e-07	TRUE
rs10890020	A	G	A	G	Depression	Squamous cell lung cancer	0.519	-0.0277	0.0043	1.379e-10	0.514112	-0.0325175	0.029515	0.268717	500199	18313	logOR	1	73668836	FALSE	5.82195e-05	8.02814e-05	FALSE
rs10913112	T	C	T	C	Depression	Squamous cell lung cancer	0.378	-0.0262	0.0045	4.525e-09	0.375737	-0.0348389	0.02952	0.269017	500199	18313	logOR	1	175913828	FALSE	4.90552e-05	8.65295e-05	FALSE
rs1095626	T	C	T	C	Depression	Squamous cell lung cancer	0.5828	-0.0236	0.0044	6.151e-08	0.570043	-0.0123751	0.027879	0.661989	500199	18313	logOR	3	157977962	FALSE	4.11615e-05	1.1409e-05	TRUE
rs11135349	A	C	A	C	Depression	Squamous cell lung cancer	0.4674	-0.029	0.0043	1.644e-11	0.471709	-0.0221219	0.026851	0.433067	500199	18313	logOR	5	164523472	FALSE	6.36326e-05	3.70679e-05	TRUE
rs113188507	A	G	A	G	Depression	Squamous cell lung cancer	0.2888	0.0163	0.0047	0.0005984	0.260816	0.0228998	0.03223	0.481257	500199	18313	logOR	1	80809636	FALSE	1.65874e-05	3.07297e-05	FALSE
rs1152578	T	C	T	C	Depression	Squamous cell lung cancer	0.4395	-0.019	0.0043	1.187e-05	0.43002	-0.0626832	0.026281	0.029411	500199	18313	logOR	14	64697037	FALSE	2.70303e-05	0.000292648	FALSE
rs11579246	A	G	A	G	Depression	Squamous cell lung cancer	0.9086	0.0491	0.0075	6.004e-11	0.895809	-0.0161666	0.044352	0.723066	500199	18313	logOR	1	50559162	FALSE	6.08523e-05	7.41483e-06	TRUE
rs1226412	T	C	T	C	Depression	Squamous cell lung cancer	0.7947	0.0215	0.0053	5.621e-05	0.783908	0.0163347	0.033749	0.645555	500199	18313	logOR	2	157111313	FALSE	2.29235e-05	1.37386e-05	TRUE
rs12624433	A	G	A	G	Depression	Squamous cell lung cancer	0.254	0.0313	0.005	2.836e-10	0.259007	0.0388928	0.032673	0.230485	500199	18313	logOR	20	44680853	FALSE	5.64233e-05	8.82363e-05	FALSE
rs12923444	A	C	A	C	Depression	Squamous cell lung cancer	0.5611	-0.0231	0.0043	9.316e-08	0.563157	-0.0110853	0.028253	0.699682	500199	18313	logOR	16	21639710	FALSE	3.99424e-05	9.18898e-06	TRUE
rs12966052	C	G	C	G	Depression	Squamous cell lung cancer	0.1817	-0.0341	0.0056	9.713e-10	0.188678	0.0250272	0.035827	0.489299	500199	18313	logOR	18	52751639	TRUE	5.25503e-05	2.91439e-05	TRUE
rs12967143	C	G	C	G	Depression	Squamous cell lung cancer	0.7012	-0.0345	0.0047	2.527e-13	0.710517	-0.051306	0.031956	0.101159	500199	18313	logOR	18	53099012	TRUE	7.57965e-05	0.000164545	FALSE
rs12967855	A	G	A	G	Depression	Squamous cell lung cancer	0.3303	0.0294	0.0046	1.501e-10	0.327832	0.0299345	0.030194	0.321229	500199	18313	logOR	18	35138245	FALSE	5.81139e-05	6.00162e-05	FALSE
rs13084037	A	G	A	G	Depression	Squamous cell lung cancer	0.7743	-0.0291	0.0052	1.719e-08	0.771626	-0.0561308	0.034791	0.0987507	500199	18313	logOR	3	49214066	FALSE	4.4981e-05	0.000168735	FALSE
rs1343605	A	C	A	C	Depression	Squamous cell lung cancer	0.3821	0.024	0.0045	7.184e-08	0.376055	0.0139562	0.029319	0.639172	500199	18313	logOR	13	53647048	FALSE	4.13353e-05	1.38914e-05	TRUE
rs1354115	A	C	A	C	Depression	Squamous cell lung cancer	0.6293	0.0153	0.0045	0.0005909	0.606825	-0.0286331	0.028691	0.317943	500199	18313	logOR	9	2983774	FALSE	1.65988e-05	5.94541e-05	FALSE
rs1409379	T	C	T	C	Depression	Squamous cell lung cancer	0.7638	0.0306	0.0051	1.406e-09	0.760095	-0.0107817	0.031835	0.740157	500199	18313	logOR	13	31907741	FALSE	5.13454e-05	6.44318e-06	TRUE
rs141954845	A	G	A	G	Depression	Squamous cell lung cancer	0.3957	0.0247	0.0045	2.965e-08	0.343715	0.0289091	0.031017	0.351971	500199	18313	logOR	3	61192911	FALSE	4.4342e-05	5.73003e-05	FALSE
rs143186028	T	G	T	G	Depression	Squamous cell lung cancer	0.1797	0.0234	0.0056	3.421e-05	0.184855	0.00854142	0.034405	0.808845	500199	18313	logOR	20	39997404	FALSE	2.45337e-05	3.34154e-06	TRUE
rs1448938	A	G	A	G	Depression	Squamous cell lung cancer	0.4199	0.0176	0.0043	4.788e-05	0.416108	0.041662	0.028724	0.141306	500199	18313	logOR	11	30892824	FALSE	2.29343e-05	0.000128169	FALSE
rs1466887	T	C	T	C	Depression	Squamous cell lung cancer	0.5485	-0.0211	0.0044	1.367e-06	0.554101	-0.0266935	0.028911	0.356589	500199	18313	logOR	1	37709328	FALSE	3.35125e-05	5.351e-05	FALSE
rs1568452	T	C	T	C	Depression	Squamous cell lung cancer	0.3811	0.0213	0.0044	1.508e-06	0.379645	-0.0181059	0.027686	0.532431	500199	18313	logOR	2	58012833	FALSE	3.25257e-05	2.34676e-05	TRUE
rs16887442	T	C	T	C	Depression	Squamous cell lung cancer	0.428	0.0159	0.0044	0.0002622	0.435829	0.000636797	0.027565	0.982042	500199	18313	logOR	7	82936909	FALSE	1.88125e-05	3.03075e-08	TRUE
rs169235	A	G	A	G	Depression	Squamous cell lung cancer	0.7529	-0.0231	0.005	3.632e-06	0.748084	-0.0451559	0.032971	0.165082	500199	18313	logOR	1	181740924	FALSE	3.01747e-05	0.00011679	FALSE
rs17641524	T	C	T	C	Depression	Squamous cell lung cancer	0.2101	-0.03	0.0053	1.502e-08	0.200367	-0.031144	0.033147	0.378931	500199	18313	logOR	1	197704717	FALSE	4.53986e-05	4.72353e-05	FALSE
rs1890946	T	C	T	C	Depression	Squamous cell lung cancer	0.4702	-0.0282	0.0043	5.888e-11	0.470414	0.0122833	0.027698	0.662271	500199	18313	logOR	1	52342427	FALSE	6.02127e-05	1.14252e-05	TRUE
rs1956373	T	G	T	G	Depression	Squamous cell lung cancer	0.7486	-0.021	0.005	2.346e-05	0.746873	-0.0116173	0.031569	0.718261	500199	18313	logOR	14	60141822	FALSE	2.52269e-05	7.75557e-06	TRUE
rs1982277	T	C	T	C	Depression	Squamous cell lung cancer	0.7573	0.0296	0.0051	5.352e-09	0.764218	0.00179962	0.03224	0.956971	500199	18313	logOR	9	11513019	FALSE	4.89465e-05	1.77383e-07	TRUE
rs198457	T	C	T	C	Depression	Squamous cell lung cancer	0.1886	-0.0315	0.0056	1.9e-08	0.186666	0.0733573	0.039369	0.0533298	500199	18313	logOR	11	61471678	FALSE	4.61529e-05	0.000248276	FALSE
rs200949	A	G	A	G	Depression	Squamous cell lung cancer	0.8681	0.0538	0.0064	3.607e-17	0.886428	-0.176737	0.051346	8.52001e-05	500199	18313	logOR	6	27835435	FALSE	0.00010073	0.00095494	FALSE
rs2043539	A	G	A	G	Depression	Squamous cell lung cancer	0.4179	0.0299	0.0043	5.423e-12	0.405632	-0.003743	0.027677	0.895731	500199	18313	logOR	7	12253880	FALSE	6.61006e-05	1.02671e-06	TRUE
rs2187490	T	G	T	G	Depression	Squamous cell lung cancer	0.9081	-0.0383	0.0074	2.574e-07	0.908892	-0.0249287	0.050555	0.630755	500199	18313	logOR	11	118713180	FALSE	3.72094e-05	1.56416e-05	TRUE
rs2509805	T	C	T	C	Depression	Squamous cell lung cancer	0.3241	0.0239	0.0046	2.404e-07	0.358616	0.0749331	0.032919	0.0173728	500199	18313	logOR	11	57650796	FALSE	3.80331e-05	0.000392416	FALSE
rs2568958	A	G	A	G	Depression	Squamous cell lung cancer	0.6042	0.0382	0.0044	2.902e-18	0.640648	-0.03073	0.029397	0.294828	500199	18313	logOR	1	72765116	FALSE	0.000106062	6.60781e-05	TRUE
rs2670139	T	C	T	C	Depression	Squamous cell lung cancer	0.7649	-0.0256	0.0051	4.223e-07	0.72702	0.0135068	0.029667	0.662995	500199	18313	logOR	9	126634255	FALSE	3.58215e-05	1.10052e-05	TRUE
rs301799	T	C	T	C	Depression	Squamous cell lung cancer	0.5792	-0.023	0.0044	1.209e-07	0.566941	0.000403081	0.027826	0.98876	500199	18313	logOR	1	8489302	FALSE	3.9189e-05	1.21253e-08	TRUE
rs30266	A	G	A	G	Depression	Squamous cell lung cancer	0.3271	0.0366	0.0046	1.428e-15	0.329697	0.0154884	0.029764	0.607859	500199	18313	logOR	5	103972357	FALSE	8.9614e-05	1.61144e-05	TRUE
rs3099439	T	C	T	C	Depression	Squamous cell lung cancer	0.5351	-0.0241	0.0043	2.777e-08	0.522778	0.0217212	0.027534	0.452989	500199	18313	logOR	5	87545318	FALSE	4.39168e-05	3.57776e-05	TRUE
rs3213572	A	G	A	G	Depression	Squamous cell lung cancer	0.4703	0.0176	0.0043	4.411e-05	0.48166	0.0229154	0.027865	0.412929	500199	18313	logOR	12	121205078	FALSE	2.34553e-05	3.98487e-05	FALSE
rs33431	T	C	T	C	Depression	Squamous cell lung cancer	0.6149	0.0158	0.0044	0.0003675	0.61932	0.0354676	0.027024	0.218072	500199	18313	logOR	19	30939989	FALSE	1.79683e-05	9.01407e-05	FALSE
rs34488670	T	C	T	C	Depression	Squamous cell lung cancer	0.7885	-0.027	0.0053	2.633e-07	0.787322	-0.0811836	0.035585	0.0166921	500199	18313	logOR	15	47684936	FALSE	3.69526e-05	0.000335342	FALSE
rs34653192	C	G	C	G	Depression	Squamous cell lung cancer	0.3225	-0.0223	0.0047	1.628e-06	0.321922	-0.0484248	0.03048	0.142725	500199	18313	logOR	9	31124452	TRUE	3.3026e-05	0.000155568	FALSE
rs34937911	T	C	T	C	Depression	Squamous cell lung cancer	0.8835	0.0267	0.0068	8.185e-05	0.875274	-0.0191397	0.042132	0.65703	500199	18313	logOR	4	42110353	FALSE	2.23032e-05	1.21559e-05	TRUE
rs35553410	T	C	T	C	Depression	Squamous cell lung cancer	0.7451	-0.0249	0.0049	4.706e-07	0.745772	-0.00274423	0.031822	0.933232	500199	18313	logOR	4	131237381	FALSE	3.57923e-05	4.34002e-07	TRUE
rs3793577	A	G	A	G	Depression	Squamous cell lung cancer	0.4648	-0.0234	0.0043	6.787e-08	0.47543	0.0295171	0.028098	0.292426	500199	18313	logOR	9	23737627	FALSE	4.14016e-05	6.60435e-05	FALSE
rs3823624	T	C	T	C	Depression	Squamous cell lung cancer	0.8152	0.03	0.0056	7.178e-08	0.788913	0.0364565	0.032918	0.302199	500199	18313	logOR	7	2110346	FALSE	4.12109e-05	6.72718e-05	FALSE
rs4346585	T	C	T	C	Depression	Squamous cell lung cancer	0.6938	-0.0248	0.0047	1.414e-07	0.724511	-0.041802	0.033066	0.201661	500199	18313	logOR	3	44736493	FALSE	3.97143e-05	0.000106003	FALSE
rs45510091	A	G	A	G	Depression	Squamous cell lung cancer	0.9459	0.0331	0.0095	0.0004759	0.951836	-0.0246321	0.064443	0.713562	500199	18313	logOR	4	123186393	FALSE	1.70417e-05	8.45486e-06	TRUE
rs4772087	T	C	T	C	Depression	Squamous cell lung cancer	0.3766	0.0213	0.0045	1.739e-06	0.35427	0.027621	0.029347	0.347093	500199	18313	logOR	13	99115041	FALSE	3.23753e-05	5.30472e-05	FALSE
rs56314503	T	G	T	G	Depression	Squamous cell lung cancer	0.7528	-0.0211	0.005	2.369e-05	0.748788	0.0144742	0.03091	0.654748	500199	18313	logOR	12	84465022	FALSE	2.51828e-05	1.19786e-05	TRUE
rs56887639	A	G	A	G	Depression	Squamous cell lung cancer	0.734	-0.0264	0.0049	6.656e-08	0.711327	0.0560023	0.028107	0.0674792	500199	18313	logOR	16	13755530	FALSE	4.13608e-05	0.000195715	FALSE
rs57344483	A	G	A	G	Depression	Squamous cell lung cancer	0.9257	-0.038	0.0082	3.533e-06	0.91863	-0.0861181	0.053652	0.0961812	500199	18313	logOR	11	127022560	FALSE	3.0188e-05	0.000168477	FALSE
rs58104186	A	G	A	G	Depression	Squamous cell lung cancer	0.4668	0.0237	0.0043	4.706e-08	0.45987	0.0120224	0.02796	0.672105	500199	18313	logOR	7	109099919	FALSE	4.24933e-05	1.09127e-05	TRUE
rs58621819	A	T	A	T	Depression	Squamous cell lung cancer	0.7869	-0.0277	0.0053	1.876e-07	0.802527	-0.0183172	0.036259	0.619664	500199	18313	logOR	11	65314830	TRUE	3.91081e-05	1.61622e-05	TRUE
rs59283172	A	G	A	G	Depression	Squamous cell lung cancer	0.1081	-0.039	0.007	2.409e-08	0.105905	-0.0496052	0.041892	0.281248	500199	18313	logOR	9	25232978	FALSE	4.45731e-05	7.08183e-05	FALSE
rs5995992	T	C	T	C	Depression	Squamous cell lung cancer	0.7148	-0.0213	0.0048	8.282e-06	0.734335	-0.0143249	0.031208	0.651691	500199	18313	logOR	22	41487218	FALSE	2.81127e-05	1.21682e-05	TRUE
rs60157091	T	C	T	C	Depression	Squamous cell lung cancer	0.5126	0.0215	0.0043	6.408e-07	0.507397	-0.00597611	0.02815	0.835489	500199	18313	logOR	5	61509655	FALSE	3.51032e-05	2.71333e-06	TRUE
rs61902811	A	G	A	G	Depression	Squamous cell lung cancer	0.3678	-0.0277	0.0044	5.001e-10	0.347136	-0.0188281	0.028219	0.524691	500199	18313	logOR	11	113370758	FALSE	5.4228e-05	2.442e-05	TRUE
rs61990288	A	G	A	G	Depression	Squamous cell lung cancer	0.5102	-0.0295	0.0043	6.912e-12	0.484853	-0.00777371	0.027592	0.782362	500199	18313	logOR	14	42074726	FALSE	6.60992e-05	4.58794e-06	TRUE
rs62091461	T	C	T	C	Depression	Squamous cell lung cancer	0.2326	-0.028	0.0051	3.978e-08	0.232676	-0.0198813	0.031786	0.552898	500199	18313	logOR	18	52488672	FALSE	4.25354e-05	2.14502e-05	TRUE
rs62188629	A	G	A	G	Depression	Squamous cell lung cancer	0.312	0.0262	0.0047	1.854e-08	0.33358	0.00261059	0.029574	0.931516	500199	18313	logOR	2	208044470	FALSE	4.47866e-05	4.60518e-07	TRUE
rs67436663	C	G	C	G	Depression	Squamous cell lung cancer	0.2378	-0.0258	0.0052	5.316e-07	0.24195	-0.0011847	0.032304	0.971702	500199	18313	logOR	8	71347626	TRUE	3.66713e-05	7.82459e-08	TRUE
rs6783233	T	C	T	C	Depression	Squamous cell lung cancer	0.285	0.0295	0.0048	7.067e-10	0.265407	-0.0200639	0.030727	0.53519	500199	18313	logOR	3	117509984	FALSE	5.39005e-05	2.38562e-05	TRUE
rs7030813	T	C	T	C	Depression	Squamous cell lung cancer	0.3756	0.0247	0.0045	3.453e-08	0.392407	-0.0491913	0.026737	0.0885992	500199	18313	logOR	9	36999369	FALSE	4.34896e-05	0.000175336	FALSE
rs7117514	A	G	A	G	Depression	Squamous cell lung cancer	0.5366	-0.02	0.0043	3.627e-06	0.544641	-0.0280548	0.028436	0.323668	500199	18313	logOR	11	70544937	FALSE	3.02326e-05	5.933e-05	FALSE
rs7193263	A	G	A	G	Depression	Squamous cell lung cancer	0.6754	-0.0208	0.0046	7.125e-06	0.663256	-0.00222353	0.029501	0.941515	500199	18313	logOR	16	6315880	FALSE	2.883e-05	3.35651e-07	TRUE
rs7198928	T	C	T	C	Depression	Squamous cell lung cancer	0.6157	0.0188	0.0045	2.446e-05	0.610288	-0.0179558	0.028704	0.535857	500199	18313	logOR	16	7666402	FALSE	2.54194e-05	2.33077e-05	TRUE
rs7200826	T	C	T	C	Depression	Squamous cell lung cancer	0.2568	0.0268	0.0049	5.488e-08	0.262083	-0.0173364	0.030376	0.586632	500199	18313	logOR	16	13066833	FALSE	4.16652e-05	1.76676e-05	TRUE
rs7227069	A	G	A	G	Depression	Squamous cell lung cancer	0.4317	0.0254	0.0043	4.635e-09	0.437418	0.000756714	0.027449	0.978574	500199	18313	logOR	18	50731802	FALSE	4.81092e-05	4.28319e-08	TRUE
rs7241572	A	G	A	G	Depression	Squamous cell lung cancer	0.2047	0.0323	0.0054	2.433e-09	0.201899	0.0346623	0.036725	0.345806	500199	18313	logOR	18	77580712	FALSE	5.16242e-05	5.88441e-05	FALSE
rs725616	T	C	T	C	Depression	Squamous cell lung cancer	0.3623	0.0204	0.0045	5.101e-06	0.367568	-0.0376666	0.02733	0.197022	500199	18313	logOR	6	147950422	FALSE	2.9225e-05	0.00010024	FALSE
rs72710803	A	C	A	C	Depression	Squamous cell lung cancer	0.9121	-0.037	0.0076	1.092e-06	0.921439	-0.0942705	0.05649	0.0819068	500199	18313	logOR	1	177428018	FALSE	3.33612e-05	0.000195508	FALSE
rs75581564	A	G	A	G	Depression	Squamous cell lung cancer	0.1183	0.0238	0.0066	0.0003436	0.114991	-0.0152294	0.041839	0.731339	500199	18313	logOR	17	27363750	FALSE	1.79586e-05	7.17456e-06	TRUE
rs7585722	T	C	T	C	Depression	Squamous cell lung cancer	0.8468	-0.027	0.0059	5.329e-06	0.846254	-0.0107381	0.038131	0.784088	500199	18313	logOR	2	86819128	FALSE	2.87459e-05	4.56015e-06	TRUE
rs7624336	T	G	T	G	Depression	Squamous cell lung cancer	0.2109	0.0258	0.0053	1.046e-06	0.202674	0.0100988	0.035361	0.780655	500199	18313	logOR	3	53244151	FALSE	3.36709e-05	5.00948e-06	TRUE
rs7659414	A	C	A	C	Depression	Squamous cell lung cancer	0.5779	-0.0182	0.0044	2.938e-05	0.579327	-0.0396658	0.029615	0.17562	500199	18313	logOR	4	177350956	FALSE	2.45596e-05	0.000116539	FALSE
rs7685686	A	G	A	G	Depression	Squamous cell lung cancer	0.5772	0.0234	0.0045	2.072e-07	0.58376	0.00226657	0.027856	0.937049	500199	18313	logOR	4	3207142	FALSE	4.0616e-05	3.79435e-07	TRUE
rs7807677	T	C	T	C	Depression	Squamous cell lung cancer	0.5483	0.0274	0.0043	2.381e-10	0.56921	0.0338029	0.026617	0.23233	500199	18313	logOR	7	117502574	FALSE	5.65154e-05	8.5159e-05	FALSE
rs78337797	T	G	T	G	Depression	Squamous cell lung cancer	0.8763	0.0303	0.0067	5.31e-06	0.881719	-0.0206483	0.045212	0.655848	500199	18313	logOR	12	23987925	FALSE	3.02494e-05	1.35154e-05	TRUE
rs7837935	T	G	T	G	Depression	Squamous cell lung cancer	0.1558	-0.0287	0.0059	1.324e-06	0.132514	-0.0231397	0.039196	0.57969	500199	18313	logOR	8	65562019	FALSE	3.29294e-05	1.87091e-05	TRUE
rs7932640	T	C	T	C	Depression	Squamous cell lung cancer	0.447	0.0281	0.0044	9.815e-11	0.435203	0.00945318	0.028085	0.741088	500199	18313	logOR	11	88744425	FALSE	5.93254e-05	6.67665e-06	TRUE
rs8037355	T	C	T	C	Depression	Squamous cell lung cancer	0.5515	-0.0177	0.0043	4.065e-05	0.548343	-0.0174666	0.028068	0.537938	500199	18313	logOR	15	37643831	FALSE	2.35541e-05	2.29662e-05	TRUE
rs913930	A	G	A	G	Depression	Squamous cell lung cancer	0.6413	-0.0171	0.0045	0.0001566	0.6417	-0.0295171	0.029418	0.315261	500199	18313	logOR	9	120484009	FALSE	2.04455e-05	6.08865e-05	FALSE
rs9363467	T	C	T	C	Depression	Squamous cell lung cancer	0.5963	0.0239	0.0045	8.561e-08	0.611884	-0.0004479	0.02795	0.987565	500199	18313	logOR	6	66565703	FALSE	4.17948e-05	1.44815e-08	TRUE
rs9545360	A	C	A	C	Depression	Squamous cell lung cancer	0.1829	-0.0278	0.0056	7.859e-07	0.173847	0.0462498	0.037923	0.218142	500199	18313	logOR	13	80826373	FALSE	3.51063e-05	9.33745e-05	FALSE
rs9592461	A	G	A	G	Depression	Squamous cell lung cancer	0.4812	0.0179	0.0043	3.013e-05	0.490018	0.0460951	0.028496	0.0992865	500199	18313	logOR	13	66941792	FALSE	2.43132e-05	0.000161372	FALSE
rs997934	T	C	T	C	Depression	Squamous cell lung cancer	0.3788	0.0195	0.0044	1.156e-05	0.394198	-0.0287905	0.027146	0.316325	500199	18313	logOR	10	1795194	FALSE	2.7197e-05	6.01643e-05	FALSE
rs10149470	A	G	A	G	Depression	Pancreatic cancer	0.4869	-0.0266	0.0043	7.439e-10	NA	0.0752002	0.0478455	0.115722	500199	3835	logOR	14	104018455	FALSE	5.37283e-05	NA	NA
rs1021363	A	G	A	G	Depression	Pancreatic cancer	0.3566	0.03	0.0045	2.287e-11	NA	-0.0238829	0.050732	0.637671	500199	3835	logOR	10	106632877	FALSE	6.27623e-05	NA	NA
rs1045430	T	G	T	G	Depression	Pancreatic cancer	0.4806	-0.0257	0.0043	2.208e-09	NA	-0.0305623	0.0476679	0.52161	500199	3835	logOR	14	75137664	FALSE	5.01132e-05	NA	NA
rs10789214	T	C	T	C	Depression	Pancreatic cancer	0.5629	0.025	0.0044	9.04e-09	NA	0.0036065	0.0481605	0.941105	500199	3835	logOR	1	67151185	FALSE	4.67405e-05	NA	NA
rs10817969	T	G	T	G	Depression	Pancreatic cancer	0.7194	0.028	0.0048	4.711e-09	NA	0.0462534	0.0531248	0.383973	500199	3835	logOR	9	119732360	FALSE	4.81033e-05	NA	NA
rs10890020	A	G	A	G	Depression	Pancreatic cancer	0.519	-0.0277	0.0043	1.379e-10	NA	-0.040566	0.0476019	0.394111	500199	3835	logOR	1	73715233	FALSE	5.82195e-05	NA	NA
rs10913112	T	C	T	C	Depression	Pancreatic cancer	0.378	-0.0262	0.0045	4.525e-09	NA	-0.0164343	0.0495077	0.739423	500199	3835	logOR	1	176004673	FALSE	4.90552e-05	NA	NA
rs1095626	T	C	T	C	Depression	Pancreatic cancer	0.5828	-0.0236	0.0044	6.151e-08	NA	-0.00488803	0.0489438	0.920112	500199	3835	logOR	3	158030216	FALSE	4.11615e-05	NA	NA
rs113188507	A	G	A	G	Depression	Pancreatic cancer	0.2888	0.0163	0.0047	0.0005984	NA	-0.0591133	0.0533539	0.267959	500199	3835	logOR	1	80839278	FALSE	1.65874e-05	NA	NA
rs1152578	T	C	T	C	Depression	Pancreatic cancer	0.4395	-0.019	0.0043	1.187e-05	NA	-0.0778534	0.047583	0.101545	500199	3835	logOR	14	64743890	FALSE	2.70303e-05	NA	NA
rs1226412	T	C	T	C	Depression	Pancreatic cancer	0.7947	0.0215	0.0053	5.621e-05	NA	0.0426988	0.0585496	0.465695	500199	3835	logOR	2	157128755	FALSE	2.29235e-05	NA	NA
rs12624433	A	G	A	G	Depression	Pancreatic cancer	0.254	0.0313	0.005	2.836e-10	NA	-0.0982746	0.0532932	0.0650414	500199	3835	logOR	20	44688665	FALSE	5.64233e-05	NA	NA
rs12967855	A	G	A	G	Depression	Pancreatic cancer	0.3303	0.0294	0.0046	1.501e-10	NA	0.0339182	0.0512782	0.508006	500199	3835	logOR	18	35159124	FALSE	5.81139e-05	NA	NA
rs13084037	A	G	A	G	Depression	Pancreatic cancer	0.7743	-0.0291	0.0052	1.719e-08	NA	-0.0335315	0.054707	0.539216	500199	3835	logOR	3	49298205	FALSE	4.4981e-05	NA	NA
rs1343605	A	C	A	C	Depression	Pancreatic cancer	0.3821	0.024	0.0045	7.184e-08	NA	-0.018164	0.049565	0.714034	500199	3835	logOR	13	53659930	FALSE	4.13353e-05	NA	NA
rs1354115	A	C	A	C	Depression	Pancreatic cancer	0.6293	0.0153	0.0045	0.0005909	NA	0.00150113	0.0492299	0.976177	500199	3835	logOR	9	2983774	FALSE	1.65988e-05	NA	NA
rs1409379	T	C	T	C	Depression	Pancreatic cancer	0.7638	0.0306	0.0051	1.406e-09	NA	0.0424901	0.0554662	0.443771	500199	3835	logOR	13	31907741	FALSE	5.13454e-05	NA	NA
rs141954845	A	G	A	G	Depression	Pancreatic cancer	0.3957	0.0247	0.0045	2.965e-08	NA	-0.0723557	0.0475671	0.127998	500199	3835	logOR	3	61262149	FALSE	4.4342e-05	NA	NA
rs143186028	T	G	T	G	Depression	Pancreatic cancer	0.1797	0.0234	0.0056	3.421e-05	NA	0.0552455	0.0675627	0.413731	500199	3835	logOR	20	39998520	FALSE	2.45337e-05	NA	NA
rs1448938	A	G	A	G	Depression	Pancreatic cancer	0.4199	0.0176	0.0043	4.788e-05	NA	-0.0742926	0.0493248	0.132199	500199	3835	logOR	11	30899309	FALSE	2.29343e-05	NA	NA
rs1568452	T	C	T	C	Depression	Pancreatic cancer	0.3811	0.0213	0.0044	1.508e-06	NA	-0.0561472	0.049304	0.254292	500199	3835	logOR	2	58012833	FALSE	3.25257e-05	NA	NA
rs16887442	T	C	T	C	Depression	Pancreatic cancer	0.428	0.0159	0.0044	0.0002622	NA	-0.0694573	0.0477537	0.146063	500199	3835	logOR	7	82949529	FALSE	1.88125e-05	NA	NA
rs169235	A	G	A	G	Depression	Pancreatic cancer	0.7529	-0.0231	0.005	3.632e-06	NA	0.00511305	0.0556859	0.926438	500199	3835	logOR	1	181747349	FALSE	3.01747e-05	NA	NA
rs17641524	T	C	T	C	Depression	Pancreatic cancer	0.2101	-0.03	0.0053	1.502e-08	NA	-0.0995994	0.058462	0.0882104	500199	3835	logOR	1	197743506	FALSE	4.53986e-05	NA	NA
rs1956373	T	G	T	G	Depression	Pancreatic cancer	0.7486	-0.021	0.005	2.346e-05	NA	-0.166616	0.0543603	0.00215402	500199	3835	logOR	14	60149910	FALSE	2.52269e-05	NA	NA
rs200949	A	G	A	G	Depression	Pancreatic cancer	0.8681	0.0538	0.0064	3.607e-17	NA	0.0111621	0.0801273	0.88955	500199	3835	logOR	6	27837267	FALSE	0.00010073	NA	NA
rs2043539	A	G	A	G	Depression	Pancreatic cancer	0.4179	0.0299	0.0043	5.423e-12	NA	-0.0935417	0.0485563	0.0539834	500199	3835	logOR	7	12265988	FALSE	6.61006e-05	NA	NA
rs2187490	T	G	T	G	Depression	Pancreatic cancer	0.9081	-0.0383	0.0074	2.574e-07	NA	-0.0435383	0.0853022	0.609714	500199	3835	logOR	11	118713180	FALSE	3.72094e-05	NA	NA
rs2509805	T	C	T	C	Depression	Pancreatic cancer	0.3241	0.0239	0.0046	2.404e-07	NA	0.0226417	0.0510637	0.657305	500199	3835	logOR	11	57667222	FALSE	3.80331e-05	NA	NA
rs2568958	A	G	A	G	Depression	Pancreatic cancer	0.6042	0.0382	0.0044	2.902e-18	NA	0.0389488	0.0486269	0.422607	500199	3835	logOR	1	72765116	FALSE	0.000106062	NA	NA
rs2670139	T	C	T	C	Depression	Pancreatic cancer	0.7649	-0.0256	0.0051	4.223e-07	NA	0.0980539	0.0531682	0.0650684	500199	3835	logOR	9	126634255	FALSE	3.58215e-05	NA	NA
rs301799	T	C	T	C	Depression	Pancreatic cancer	0.5792	-0.023	0.0044	1.209e-07	NA	0.0295318	0.048276	0.539852	500199	3835	logOR	1	8501786	FALSE	3.9189e-05	NA	NA
rs30266	A	G	A	G	Depression	Pancreatic cancer	0.3271	0.0366	0.0046	1.428e-15	NA	-0.0314907	0.0513026	0.539326	500199	3835	logOR	5	104078233	FALSE	8.9614e-05	NA	NA
rs3099439	T	C	T	C	Depression	Pancreatic cancer	0.5351	-0.0241	0.0043	2.777e-08	NA	-0.0341115	0.0478115	0.475854	500199	3835	logOR	5	87596675	FALSE	4.39168e-05	NA	NA
rs3213572	A	G	A	G	Depression	Pancreatic cancer	0.4703	0.0176	0.0043	4.411e-05	NA	0.00160128	0.0476116	0.972357	500199	3835	logOR	12	121304826	FALSE	2.34553e-05	NA	NA
rs33431	T	C	T	C	Depression	Pancreatic cancer	0.6149	0.0158	0.0044	0.0003675	NA	0.0329365	0.0493023	0.504816	500199	3835	logOR	19	30939989	FALSE	1.79683e-05	NA	NA
rs35553410	T	C	T	C	Depression	Pancreatic cancer	0.7451	-0.0249	0.0049	4.706e-07	NA	0.00561574	0.0548938	0.918962	500199	3835	logOR	4	131238094	FALSE	3.57923e-05	NA	NA
rs3793577	A	G	A	G	Depression	Pancreatic cancer	0.4648	-0.0234	0.0043	6.787e-08	NA	-0.020713	0.0472286	0.66035	500199	3835	logOR	9	23737627	FALSE	4.14016e-05	NA	NA
rs4346585	T	C	T	C	Depression	Pancreatic cancer	0.6938	-0.0248	0.0047	1.414e-07	NA	0.0802344	0.0521221	0.123682	500199	3835	logOR	3	44912443	FALSE	3.97143e-05	NA	NA
rs4772087	T	C	T	C	Depression	Pancreatic cancer	0.3766	0.0213	0.0045	1.739e-06	NA	-0.0593255	0.0492436	0.227934	500199	3835	logOR	13	99115041	FALSE	3.23753e-05	NA	NA
rs56314503	T	G	T	G	Depression	Pancreatic cancer	0.7528	-0.0211	0.005	2.369e-05	NA	-0.0426763	0.0572031	0.45568	500199	3835	logOR	12	84511125	FALSE	2.51828e-05	NA	NA
rs57344483	A	G	A	G	Depression	Pancreatic cancer	0.9257	-0.038	0.0082	3.533e-06	NA	-0.0430595	0.0860206	0.61688	500199	3835	logOR	11	127028328	FALSE	3.0188e-05	NA	NA
rs58104186	A	G	A	G	Depression	Pancreatic cancer	0.4668	0.0237	0.0043	4.706e-08	NA	0.062787	0.047298	0.184448	500199	3835	logOR	7	109150237	FALSE	4.24933e-05	NA	NA
rs59283172	A	G	A	G	Depression	Pancreatic cancer	0.1081	-0.039	0.007	2.409e-08	NA	-0.0562529	0.0764888	0.462114	500199	3835	logOR	9	25263760	FALSE	4.45731e-05	NA	NA
rs5995992	T	C	T	C	Depression	Pancreatic cancer	0.7148	-0.0213	0.0048	8.282e-06	NA	-0.0780715	0.0539066	0.147537	500199	3835	logOR	22	41609690	FALSE	2.81127e-05	NA	NA
rs61902811	A	G	A	G	Depression	Pancreatic cancer	0.3678	-0.0277	0.0044	5.001e-10	NA	0.0546776	0.0484728	0.258825	500199	3835	logOR	11	113378952	FALSE	5.4228e-05	NA	NA
rs61990288	A	G	A	G	Depression	Pancreatic cancer	0.5102	-0.0295	0.0043	6.912e-12	NA	-0.0068763	0.04726	0.884497	500199	3835	logOR	14	42086798	FALSE	6.60992e-05	NA	NA
rs62091461	T	C	T	C	Depression	Pancreatic cancer	0.2326	-0.028	0.0051	3.978e-08	NA	-0.0741849	0.0568077	0.191911	500199	3835	logOR	18	52491427	FALSE	4.25354e-05	NA	NA
rs62188629	A	G	A	G	Depression	Pancreatic cancer	0.312	0.0262	0.0047	1.854e-08	NA	0.0879193	0.0494751	0.075471	500199	3835	logOR	2	208070211	FALSE	4.47866e-05	NA	NA
rs6783233	T	C	T	C	Depression	Pancreatic cancer	0.285	0.0295	0.0048	7.067e-10	NA	0.0167588	0.054232	0.756739	500199	3835	logOR	3	117639224	FALSE	5.39005e-05	NA	NA
rs7030813	T	C	T	C	Depression	Pancreatic cancer	0.3756	0.0247	0.0045	3.453e-08	NA	-0.0387408	0.0487183	0.4268	500199	3835	logOR	9	37000687	FALSE	4.34896e-05	NA	NA
rs7117514	A	G	A	G	Depression	Pancreatic cancer	0.5366	-0.02	0.0043	3.627e-06	NA	0.0120726	0.0478777	0.801049	500199	3835	logOR	11	70563286	FALSE	3.02326e-05	NA	NA
rs7193263	A	G	A	G	Depression	Pancreatic cancer	0.6754	-0.0208	0.0046	7.125e-06	NA	0.0367677	0.0508883	0.469671	500199	3835	logOR	16	6319505	FALSE	2.883e-05	NA	NA
rs7200826	T	C	T	C	Depression	Pancreatic cancer	0.2568	0.0268	0.0049	5.488e-08	NA	-0.0205089	0.0546827	0.707379	500199	3835	logOR	16	13096300	FALSE	4.16652e-05	NA	NA
rs725616	T	C	T	C	Depression	Pancreatic cancer	0.3623	0.0204	0.0045	5.101e-06	NA	-0.0517144	0.0494338	0.295251	500199	3835	logOR	6	147955887	FALSE	2.9225e-05	NA	NA
rs7585722	T	C	T	C	Depression	Pancreatic cancer	0.8468	-0.027	0.0059	5.329e-06	NA	0.104139	0.0662543	0.115954	500199	3835	logOR	2	86819128	FALSE	2.87459e-05	NA	NA
rs7659414	A	C	A	C	Depression	Pancreatic cancer	0.5779	-0.0182	0.0044	2.938e-05	NA	0.0318003	0.048828	0.515003	500199	3835	logOR	4	177350956	FALSE	2.45596e-05	NA	NA
rs7685686	A	G	A	G	Depression	Pancreatic cancer	0.5772	0.0234	0.0045	2.072e-07	NA	0.00130085	0.0491223	0.978242	500199	3835	logOR	4	3215835	FALSE	4.0616e-05	NA	NA
rs7807677	T	C	T	C	Depression	Pancreatic cancer	0.5483	0.0274	0.0043	2.381e-10	NA	0.0709591	0.0481006	0.140325	500199	3835	logOR	7	117502574	FALSE	5.65154e-05	NA	NA
rs78337797	T	G	T	G	Depression	Pancreatic cancer	0.8763	0.0303	0.0067	5.31e-06	NA	-0.0416217	0.0735508	0.571633	500199	3835	logOR	12	24077866	FALSE	3.02494e-05	NA	NA
rs7837935	T	G	T	G	Depression	Pancreatic cancer	0.1558	-0.0287	0.0059	1.324e-06	NA	-0.0519251	0.0681292	0.445707	500199	3835	logOR	8	65564428	FALSE	3.29294e-05	NA	NA
rs7932640	T	C	T	C	Depression	Pancreatic cancer	0.447	0.0281	0.0044	9.815e-11	NA	0.0287818	0.0481896	0.55111	500199	3835	logOR	11	88745439	FALSE	5.93254e-05	NA	NA
rs8037355	T	C	T	C	Depression	Pancreatic cancer	0.5515	-0.0177	0.0043	4.065e-05	NA	-0.0367176	0.04722	0.43639	500199	3835	logOR	15	37658208	FALSE	2.35541e-05	NA	NA
rs913930	A	G	A	G	Depression	Pancreatic cancer	0.6413	-0.0171	0.0045	0.0001566	NA	-0.0347878	0.0491735	0.478784	500199	3835	logOR	9	120484009	FALSE	2.04455e-05	NA	NA
rs9363467	T	C	T	C	Depression	Pancreatic cancer	0.5963	0.0239	0.0045	8.561e-08	NA	-0.0697126	0.0490299	0.154666	500199	3835	logOR	6	66598249	FALSE	4.17948e-05	NA	NA
rs9592461	A	G	A	G	Depression	Pancreatic cancer	0.4812	0.0179	0.0043	3.013e-05	NA	-0.0497421	0.0476495	0.296599	500199	3835	logOR	13	66941792	FALSE	2.43132e-05	NA	NA
rs997934	T	C	T	C	Depression	Pancreatic cancer	0.3788	0.0195	0.0044	1.156e-05	NA	-0.0219389	0.0494958	0.657301	500199	3835	logOR	10	1795194	FALSE	2.7197e-05	NA	NA
rs1002656	T	C	T	C	Depression	Colon adenocarcinoma	0.7076	-0.0248	0.0047	1.554e-07	0.6808	0.1256	0.0719	0.08077	500199	96499	logOR	1	36728502	FALSE	3.86788e-05	0.00104095	FALSE
rs10061069	C	G	C	G	Depression	Colon adenocarcinoma	0.2222	-0.028	0.0052	6.517e-08	0.08069	-0.1209	0.1211	0.3181	500199	96499	logOR	5	93745680	TRUE	4.11843e-05	0.000329468	FALSE
rs1021363	A	G	A	G	Depression	Colon adenocarcinoma	0.3566	0.03	0.0045	2.287e-11	0.2597	-0.0996	0.0763	0.1913	500199	96499	logOR	10	104876923	FALSE	6.27623e-05	0.000579386	FALSE
rs1045430	T	G	T	G	Depression	Colon adenocarcinoma	0.4806	-0.0257	0.0043	2.208e-09	0.5049	-0.0461	0.0664	0.4873	500199	96499	logOR	14	74663532	FALSE	5.01132e-05	0.000161455	FALSE
rs10774600	T	C	T	C	Depression	Colon adenocarcinoma	0.1668	-0.0262	0.0058	7.396e-06	0.1225	-0.2159	0.1023	0.0347096	500199	96499	logOR	12	110303551	FALSE	2.89972e-05	0.00152072	FALSE
rs10789214	T	C	T	C	Depression	Colon adenocarcinoma	0.5629	0.025	0.0044	9.04e-09	0.5544	-0.0855	0.0675	0.2052	500199	96499	logOR	1	66686816	FALSE	4.67405e-05	0.000548635	FALSE
rs10817969	T	G	T	G	Depression	Colon adenocarcinoma	0.7194	0.028	0.0048	4.711e-09	0.6768	-0.0213	0.0712	0.764999	500199	96499	logOR	9	116969080	FALSE	4.81033e-05	3.01647e-05	TRUE
rs10890020	A	G	A	G	Depression	Colon adenocarcinoma	0.519	-0.0277	0.0043	1.379e-10	0.4859	-0.059	0.0664	0.3744	500199	96499	logOR	1	73211320	FALSE	5.82195e-05	0.000264244	FALSE
rs10913112	T	C	T	C	Depression	Colon adenocarcinoma	0.378	-0.0262	0.0045	4.525e-09	0.3783	0.0021	0.0693	0.9754	500199	96499	logOR	1	175944692	FALSE	4.90552e-05	3.15266e-07	TRUE
rs1095626	T	C	T	C	Depression	Colon adenocarcinoma	0.5828	-0.0236	0.0044	6.151e-08	0.4932	-0.0098	0.0668	0.883	500199	96499	logOR	3	158261385	FALSE	4.11615e-05	7.29676e-06	TRUE
rs11135349	A	C	A	C	Depression	Colon adenocarcinoma	0.4674	-0.029	0.0043	1.644e-11	0.3853	-0.0615	0.0686	0.3696	500199	96499	logOR	5	165096466	FALSE	6.36326e-05	0.000272217	FALSE
rs113188507	A	G	A	G	Depression	Colon adenocarcinoma	0.2888	0.0163	0.0047	0.0005984	0.195	0.0075	0.0835	0.9281	500199	96499	logOR	1	80343951	FALSE	1.65874e-05	2.68394e-06	TRUE
rs1152578	T	C	T	C	Depression	Colon adenocarcinoma	0.4395	-0.019	0.0043	1.187e-05	0.4344	-0.1441	0.067	0.0315697	500199	96499	logOR	14	64233581	FALSE	2.70303e-05	0.00154837	FALSE
rs1226412	T	C	T	C	Depression	Colon adenocarcinoma	0.7947	0.0215	0.0053	5.621e-05	0.7569	-0.0016	0.0778	0.9832	500199	96499	logOR	2	156254801	FALSE	2.29235e-05	1.43181e-07	TRUE
rs12624433	A	G	A	G	Depression	Colon adenocarcinoma	0.254	0.0313	0.005	2.836e-10	0.2826	-0.0756	0.074	0.3067	500199	96499	logOR	20	46073481	FALSE	5.64233e-05	0.000352084	FALSE
rs12966052	C	G	C	G	Depression	Colon adenocarcinoma	0.1817	-0.0341	0.0056	9.713e-10	0.2064	0.0545	0.0824	0.5083	500199	96499	logOR	18	55088940	TRUE	5.25503e-05	0.000147864	FALSE
rs12967143	C	G	C	G	Depression	Colon adenocarcinoma	0.7012	-0.0345	0.0047	2.527e-13	0.7438	0.0841	0.076	0.2687	500199	96499	logOR	18	55431781	TRUE	7.57965e-05	0.000409516	FALSE
rs12967855	A	G	A	G	Depression	Colon adenocarcinoma	0.3303	0.0294	0.0046	1.501e-10	0.2911	-0.0356	0.0727	0.6237	500199	96499	logOR	18	37599845	FALSE	5.81139e-05	7.94903e-05	FALSE
rs13084037	A	G	A	G	Depression	Colon adenocarcinoma	0.7743	-0.0291	0.0052	1.719e-08	0.7873	0.1283	0.081	0.1134	500199	96499	logOR	3	49199006	FALSE	4.4981e-05	0.00083718	FALSE
rs1343605	A	C	A	C	Depression	Colon adenocarcinoma	0.3821	0.024	0.0045	7.184e-08	0.3727	0.0083	0.0691	0.9048	500199	96499	logOR	13	53072913	FALSE	4.13353e-05	4.89565e-06	TRUE
rs1354115	A	C	A	C	Depression	Colon adenocarcinoma	0.6293	0.0153	0.0045	0.0005909	0.6521	-0.0622	0.0701	0.3751	500199	96499	logOR	9	2983774	FALSE	1.65988e-05	0.00026672	FALSE
rs1409379	T	C	T	C	Depression	Colon adenocarcinoma	0.7638	0.0306	0.0051	1.406e-09	0.6894	0.0729	0.0722	0.3125	500199	96499	logOR	13	31335654	FALSE	5.13454e-05	0.000345779	FALSE
rs141954845	A	G	A	G	Depression	Colon adenocarcinoma	0.3957	0.0247	0.0045	2.965e-08	0.4331	-0.0007	0.0674	0.9923	500199	96499	logOR	3	61228319	FALSE	4.4342e-05	3.65689e-08	TRUE
rs143186028	T	G	T	G	Depression	Colon adenocarcinoma	0.1797	0.0234	0.0056	3.421e-05	0.2535	0.0381	0.077	0.6205	500199	96499	logOR	20	41368764	FALSE	2.45337e-05	8.34916e-05	FALSE
rs1448938	A	G	A	G	Depression	Colon adenocarcinoma	0.4199	0.0176	0.0043	4.788e-05	0.4964	0.0639	0.0664	0.3357	500199	96499	logOR	11	30988908	FALSE	2.29343e-05	0.000310174	FALSE
rs1466887	T	C	T	C	Depression	Colon adenocarcinoma	0.5485	-0.0211	0.0044	1.367e-06	0.5808	0.031	0.0677	0.647099	500199	96499	logOR	1	37243727	FALSE	3.35125e-05	7.11151e-05	FALSE
rs1568452	T	C	T	C	Depression	Colon adenocarcinoma	0.3811	0.0213	0.0044	1.508e-06	0.3194	0.0199	0.0717	0.781	500199	96499	logOR	2	57802510	FALSE	3.25257e-05	2.61664e-05	TRUE
rs16887442	T	C	T	C	Depression	Colon adenocarcinoma	0.428	0.0159	0.0044	0.0002622	0.4058	-0.1255	0.0678	0.0641402	500199	96499	logOR	7	83321019	FALSE	1.88125e-05	0.00115306	FALSE
rs169235	A	G	A	G	Depression	Colon adenocarcinoma	0.7529	-0.0231	0.005	3.632e-06	0.7612	-0.005	0.0778	0.9483	500199	96499	logOR	1	181772165	FALSE	3.01747e-05	1.38132e-06	TRUE
rs17641524	T	C	T	C	Depression	Colon adenocarcinoma	0.2101	-0.03	0.0053	1.502e-08	0.1447	0.0707	0.0937	0.4503	500199	96499	logOR	1	197735587	FALSE	4.53986e-05	0.000188003	FALSE
rs1956373	T	G	T	G	Depression	Colon adenocarcinoma	0.7486	-0.021	0.005	2.346e-05	0.815	-0.0551	0.0858	0.5202	500199	96499	logOR	14	59687050	FALSE	2.52269e-05	0.000139121	FALSE
rs1982277	T	C	T	C	Depression	Colon adenocarcinoma	0.7573	0.0296	0.0051	5.352e-09	0.8111	-0.0684	0.0856	0.4241	500199	96499	logOR	9	11513019	FALSE	4.89465e-05	0.000217844	FALSE
rs198457	T	C	T	C	Depression	Colon adenocarcinoma	0.1886	-0.0315	0.0056	1.9e-08	0.1018	-0.1283	0.1113	0.2491	500199	96499	logOR	11	61704206	FALSE	4.61529e-05	0.000457296	FALSE
rs200949	A	G	A	G	Depression	Colon adenocarcinoma	0.8681	0.0538	0.0064	3.607e-17	0.93779	-0.0486	0.1394	0.7275	500199	96499	logOR	6	27867657	FALSE	0.00010073	4.18834e-05	TRUE
rs2043539	A	G	A	G	Depression	Colon adenocarcinoma	0.4179	0.0299	0.0043	5.423e-12	0.3634	-0.0387	0.0691	0.5751	500199	96499	logOR	7	12215808	FALSE	6.61006e-05	0.000105305	FALSE
rs2187490	T	G	T	G	Depression	Colon adenocarcinoma	0.9081	-0.0383	0.0074	2.574e-07	0.9167	0.1371	0.1211	0.2576	500199	96499	logOR	11	118842471	FALSE	3.72094e-05	0.000436093	FALSE
rs2509805	T	C	T	C	Depression	Colon adenocarcinoma	0.3241	0.0239	0.0046	2.404e-07	0.3646	0.0538	0.0699	0.4413	500199	96499	logOR	11	57883324	FALSE	3.80331e-05	0.00020378	FALSE
rs2568958	A	G	A	G	Depression	Colon adenocarcinoma	0.6042	0.0382	0.0044	2.902e-18	0.647	0.1191	0.0698	0.0876698	500199	96499	logOR	1	72347064	FALSE	0.000106062	0.000983777	FALSE
rs2670139	T	C	T	C	Depression	Colon adenocarcinoma	0.7649	-0.0256	0.0051	4.223e-07	0.6164	-0.0919	0.0683	0.1782	500199	96499	logOR	9	123921676	FALSE	3.58215e-05	0.000606639	FALSE
rs301799	T	C	T	C	Depression	Colon adenocarcinoma	0.5792	-0.023	0.0044	1.209e-07	0.6888	0.0451	0.0721	0.531001	500199	96499	logOR	1	8477229	FALSE	3.9189e-05	0.00013251	FALSE
rs30266	A	G	A	G	Depression	Colon adenocarcinoma	0.3271	0.0366	0.0046	1.428e-15	0.2854	-0.0453	0.0738	0.5391	500199	96499	logOR	5	104739429	FALSE	8.9614e-05	0.000127198	FALSE
rs3099439	T	C	T	C	Depression	Colon adenocarcinoma	0.5351	-0.0241	0.0043	2.777e-08	0.5567	-0.0565	0.0669	0.3983	500199	96499	logOR	5	88249501	FALSE	4.39168e-05	0.000239405	FALSE
rs3213572	A	G	A	G	Depression	Colon adenocarcinoma	0.4703	0.0176	0.0043	4.411e-05	0.4524	-0.0732	0.0673	0.2767	500199	96499	logOR	12	120767275	FALSE	2.34553e-05	0.000403324	FALSE
rs34653192	C	G	C	G	Depression	Colon adenocarcinoma	0.3225	-0.0223	0.0047	1.628e-06	0.2905	-0.0383	0.0738	0.604399	500199	96499	logOR	9	31124454	TRUE	3.3026e-05	9.1892e-05	FALSE
rs3823624	T	C	T	C	Depression	Colon adenocarcinoma	0.8152	0.03	0.0056	7.178e-08	0.721	0.0204	0.0745	0.7842	500199	96499	logOR	7	2070711	FALSE	4.12109e-05	2.54455e-05	TRUE
rs4346585	T	C	T	C	Depression	Colon adenocarcinoma	0.6938	-0.0248	0.0047	1.414e-07	0.6597	-0.1579	0.071	0.0261499	500199	96499	logOR	3	44698340	FALSE	3.97143e-05	0.00169846	FALSE
rs45510091	A	G	A	G	Depression	Colon adenocarcinoma	0.9459	0.0331	0.0095	0.0004759	0.95015	0.1487	0.1521	0.3283	500199	96499	logOR	4	122465996	FALSE	1.70417e-05	0.000318246	FALSE
rs4772087	T	C	T	C	Depression	Colon adenocarcinoma	0.3766	0.0213	0.0045	1.739e-06	0.4188	0.0849	0.0679	0.211	500199	96499	logOR	13	98462787	FALSE	3.23753e-05	0.000533013	FALSE
rs56314503	T	G	T	G	Depression	Colon adenocarcinoma	0.7528	-0.0211	0.005	2.369e-05	0.787	-0.052	0.0813	0.5222	500199	96499	logOR	12	84100657	FALSE	2.51828e-05	0.00013776	FALSE
rs57344483	A	G	A	G	Depression	Colon adenocarcinoma	0.9257	-0.038	0.0082	3.533e-06	0.1265	-0.0637	0.1019	0.5319	500199	96499	logOR	11	127158015	FALSE	3.0188e-05	0.000136268	FALSE
rs58104186	A	G	A	G	Depression	Colon adenocarcinoma	0.4668	0.0237	0.0043	4.706e-08	0.4384	-0.051	0.0672	0.448	500199	96499	logOR	7	109510180	FALSE	4.24933e-05	0.000194614	FALSE
rs58621819	A	T	A	T	Depression	Colon adenocarcinoma	0.7869	-0.0277	0.0053	1.876e-07	0.8878	0.0107	0.1049	0.9188	500199	96499	logOR	11	65558683	TRUE	3.91081e-05	3.46653e-06	TRUE
rs59283172	A	G	A	G	Depression	Colon adenocarcinoma	0.1081	-0.039	0.007	2.409e-08	0.131	0.0145	0.0978	0.8825	500199	96499	logOR	9	25266031	FALSE	4.45731e-05	7.27521e-06	TRUE
rs5995992	T	C	T	C	Depression	Colon adenocarcinoma	0.7148	-0.0213	0.0048	8.282e-06	0.6861	0.0575	0.0717	0.422	500199	96499	logOR	22	41091214	FALSE	2.81127e-05	0.000216392	FALSE
rs60157091	T	C	T	C	Depression	Colon adenocarcinoma	0.5126	0.0215	0.0043	6.408e-07	0.5036	-0.0001	0.0669	0.9984	500199	96499	logOR	5	62213828	FALSE	3.51032e-05	7.59869e-10	TRUE
rs61902811	A	G	A	G	Depression	Colon adenocarcinoma	0.3678	-0.0277	0.0044	5.001e-10	0.2051	-0.0155	0.0824	0.8504	500199	96499	logOR	11	113500036	FALSE	5.4228e-05	1.19058e-05	TRUE
rs61990288	A	G	A	G	Depression	Colon adenocarcinoma	0.5102	-0.0295	0.0043	6.912e-12	0.4765	-0.1089	0.0664	0.101	500199	96499	logOR	14	41605523	FALSE	6.60992e-05	0.000898393	FALSE
rs62091461	T	C	T	C	Depression	Colon adenocarcinoma	0.2326	-0.028	0.0051	3.978e-08	0.3303	0.0612	0.0707	0.3866	500199	96499	logOR	18	54821441	FALSE	4.25354e-05	0.00025177	FALSE
rs62188629	A	G	A	G	Depression	Colon adenocarcinoma	0.312	0.0262	0.0047	1.854e-08	0.3476	-0.0342	0.0698	0.624499	500199	96499	logOR	2	207181588	FALSE	4.47866e-05	8.06181e-05	FALSE
rs6783233	T	C	T	C	Depression	Colon adenocarcinoma	0.285	0.0295	0.0048	7.067e-10	0.2095	0.0237	0.0822	0.7734	500199	96499	logOR	3	117828330	FALSE	5.39005e-05	2.82743e-05	TRUE
rs7030813	T	C	T	C	Depression	Colon adenocarcinoma	0.3756	0.0247	0.0045	3.453e-08	0.5003	-0.1237	0.0669	0.06446	500199	96499	logOR	9	37000690	FALSE	4.34896e-05	0.00116144	FALSE
rs7117514	A	G	A	G	Depression	Colon adenocarcinoma	0.5366	-0.02	0.0043	3.627e-06	0.5722	-0.0399	0.067	0.5518	500199	96499	logOR	11	70703320	FALSE	3.02326e-05	0.000118442	FALSE
rs7193263	A	G	A	G	Depression	Colon adenocarcinoma	0.6754	-0.0208	0.0046	7.125e-06	0.6301	0.0815	0.0694	0.2402	500199	96499	logOR	16	6269504	FALSE	2.883e-05	0.000470355	FALSE
rs7200826	T	C	T	C	Depression	Colon adenocarcinoma	0.2568	0.0268	0.0049	5.488e-08	0.3377	0.0346	0.0709	0.6255	500199	96499	logOR	16	12972976	FALSE	4.16652e-05	8.13812e-05	FALSE
rs7227069	A	G	A	G	Depression	Colon adenocarcinoma	0.4317	0.0254	0.0043	4.635e-09	0.4136	-0.0476	0.0675	0.4806	500199	96499	logOR	18	53205432	FALSE	4.81092e-05	0.000167008	FALSE
rs725616	T	C	T	C	Depression	Colon adenocarcinoma	0.3623	0.0204	0.0045	5.101e-06	0.3943	0.0443	0.0684	0.517399	500199	96499	logOR	6	147629286	FALSE	2.9225e-05	0.000142446	FALSE
rs7585722	T	C	T	C	Depression	Colon adenocarcinoma	0.8468	-0.027	0.0059	5.329e-06	0.90796	0.1575	0.1154	0.1723	500199	96499	logOR	2	86592005	FALSE	2.87459e-05	0.000629727	FALSE
rs7624336	T	G	T	G	Depression	Colon adenocarcinoma	0.2109	0.0258	0.0053	1.046e-06	0.1621	0.0715	0.0903	0.4288	500199	96499	logOR	3	53213434	FALSE	3.36709e-05	0.000211017	FALSE
rs7685686	A	G	A	G	Depression	Colon adenocarcinoma	0.5772	0.0234	0.0045	2.072e-07	0.4716	-0.0601	0.0672	0.3714	500199	96499	logOR	4	3233101	FALSE	4.0616e-05	0.000273519	FALSE
rs7758630	A	T	A	T	Depression	Colon adenocarcinoma	0.4046	-0.0229	0.0044	1.824e-07	0.4088	-0.0185	0.0678	0.7845	500199	96499	logOR	6	100978244	TRUE	3.83982e-05	2.5142e-05	TRUE
rs7807677	T	C	T	C	Depression	Colon adenocarcinoma	0.5483	0.0274	0.0043	2.381e-10	0.6206	-0.098	0.0686	0.1536	500199	96499	logOR	7	117879955	FALSE	5.65154e-05	0.000686885	FALSE
rs78337797	T	G	T	G	Depression	Colon adenocarcinoma	0.8763	0.0303	0.0067	5.31e-06	0.90124	0	0.1124	0.9999	500199	96499	logOR	12	23834991	FALSE	3.02494e-05	0	TRUE
rs7837935	T	G	T	G	Depression	Colon adenocarcinoma	0.1558	-0.0287	0.0059	1.324e-06	0.1196	0.1584	0.101	0.1168	500199	96499	logOR	8	64655657	FALSE	3.29294e-05	0.000802407	FALSE
rs7932640	T	C	T	C	Depression	Colon adenocarcinoma	0.447	0.0281	0.0044	9.815e-11	0.5118	-0.0123	0.0665	0.8532	500199	96499	logOR	11	89011257	FALSE	5.93254e-05	1.14901e-05	TRUE
rs8037355	T	C	T	C	Depression	Colon adenocarcinoma	0.5515	-0.0177	0.0043	4.065e-05	0.457	-0.0574	0.0668	0.3903	500199	96499	logOR	15	37351630	FALSE	2.35541e-05	0.000248458	FALSE
rs913930	A	G	A	G	Depression	Colon adenocarcinoma	0.6413	-0.0171	0.0045	0.0001566	0.6149	-0.0095	0.0689	0.8901	500199	96499	logOR	9	117721731	FALSE	2.04455e-05	6.49597e-06	TRUE
rs9363467	T	C	T	C	Depression	Colon adenocarcinoma	0.5963	0.0239	0.0045	8.561e-08	0.6007	0.0428	0.068	0.5286	500199	96499	logOR	6	65859003	FALSE	4.17948e-05	0.000133539	FALSE
rs9545360	A	C	A	C	Depression	Colon adenocarcinoma	0.1829	-0.0278	0.0056	7.859e-07	0.1462	0.13	0.0941	0.167	500199	96499	logOR	13	80273559	FALSE	3.51063e-05	0.000640816	FALSE
rs9592461	A	G	A	G	Depression	Colon adenocarcinoma	0.4812	0.0179	0.0043	3.013e-05	0.5319	-0.0111	0.0666	0.8682	500199	96499	logOR	13	66376438	FALSE	2.43132e-05	9.32464e-06	TRUE
rs997934	T	C	T	C	Depression	Colon adenocarcinoma	0.3788	0.0195	0.0044	1.156e-05	0.4447	0.0037	0.0674	0.9558	500199	96499	logOR	10	1753000	FALSE	2.7197e-05	1.02759e-06	TRUE
rs1002656	T	C	T	C	Depression	Colorectal cancer	0.7076	-0.0248	0.0047	1.554e-07	0.6805	0.038	0.0537	0.4785	500199	96499	logOR	1	36728502	FALSE	3.86788e-05	9.54215e-05	FALSE
rs10061069	C	G	C	G	Depression	Colorectal cancer	0.2222	-0.028	0.0052	6.517e-08	0.08027	-0.1424	0.0905	0.1154	500199	96499	logOR	5	93745680	TRUE	4.11843e-05	0.000454839	FALSE
rs1021363	A	G	A	G	Depression	Colorectal cancer	0.3566	0.03	0.0045	2.287e-11	0.2597	-0.0122	0.0569	0.8304	500199	96499	logOR	10	104876923	FALSE	6.27623e-05	8.69795e-06	TRUE
rs1045430	T	G	T	G	Depression	Colorectal cancer	0.4806	-0.0257	0.0043	2.208e-09	0.5051	0.0048	0.0494	0.9228	500199	96499	logOR	14	74663532	FALSE	5.01132e-05	1.75064e-06	TRUE
rs10774600	T	C	T	C	Depression	Colorectal cancer	0.1668	-0.0262	0.0058	7.396e-06	0.1224	-0.1833	0.0764	0.0164699	500199	96499	logOR	12	110303551	FALSE	2.89972e-05	0.00109584	FALSE
rs10789214	T	C	T	C	Depression	Colorectal cancer	0.5629	0.025	0.0044	9.04e-09	0.554	-0.0264	0.0504	0.6003	500199	96499	logOR	1	66686816	FALSE	4.67405e-05	5.23421e-05	FALSE
rs10817969	T	G	T	G	Depression	Colorectal cancer	0.7194	0.028	0.0048	4.711e-09	0.6766	-0.0198	0.0531	0.7092	500199	96499	logOR	9	116969080	FALSE	4.81033e-05	2.60743e-05	TRUE
rs10890020	A	G	A	G	Depression	Colorectal cancer	0.519	-0.0277	0.0043	1.379e-10	0.4853	-0.063	0.0495	0.2032	500199	96499	logOR	1	73211320	FALSE	5.82195e-05	0.000301256	FALSE
rs10913112	T	C	T	C	Depression	Colorectal cancer	0.378	-0.0262	0.0045	4.525e-09	0.3784	0.0121	0.0516	0.8141	500199	96499	logOR	1	175944692	FALSE	4.90552e-05	1.04677e-05	TRUE
rs1095626	T	C	T	C	Depression	Colorectal cancer	0.5828	-0.0236	0.0044	6.151e-08	0.4943	0.0091	0.0499	0.8545	500199	96499	logOR	3	158261385	FALSE	4.11615e-05	6.29195e-06	TRUE
rs11135349	A	C	A	C	Depression	Colorectal cancer	0.4674	-0.029	0.0043	1.644e-11	0.3848	-0.0054	0.0512	0.9152	500199	96499	logOR	5	165096466	FALSE	6.36326e-05	2.09826e-06	TRUE
rs113188507	A	G	A	G	Depression	Colorectal cancer	0.2888	0.0163	0.0047	0.0005984	0.1947	0.0243	0.0626	0.6977	500199	96499	logOR	1	80343951	FALSE	1.65874e-05	2.81414e-05	FALSE
rs1152578	T	C	T	C	Depression	Colorectal cancer	0.4395	-0.019	0.0043	1.187e-05	0.4349	-0.0692	0.0499	0.1653	500199	96499	logOR	14	64233581	FALSE	2.70303e-05	0.000357596	FALSE
rs1226412	T	C	T	C	Depression	Colorectal cancer	0.7947	0.0215	0.0053	5.621e-05	0.7574	0.0176	0.058	0.7613	500199	96499	logOR	2	156254801	FALSE	2.29235e-05	1.73004e-05	TRUE
rs12624433	A	G	A	G	Depression	Colorectal cancer	0.254	0.0313	0.005	2.836e-10	0.2824	-0.0515	0.0551	0.3498	500199	96499	logOR	20	46073481	FALSE	5.64233e-05	0.000163347	FALSE
rs12966052	C	G	C	G	Depression	Colorectal cancer	0.1817	-0.0341	0.0056	9.713e-10	0.2064	0.0748	0.0615	0.2234	500199	96499	logOR	18	55088940	TRUE	5.25503e-05	0.000278494	FALSE
rs12967143	C	G	C	G	Depression	Colorectal cancer	0.7012	-0.0345	0.0047	2.527e-13	0.7434	0.0227	0.0567	0.6886	500199	96499	logOR	18	55431781	TRUE	7.57965e-05	2.98772e-05	TRUE
rs12967855	A	G	A	G	Depression	Colorectal cancer	0.3303	0.0294	0.0046	1.501e-10	0.2918	0.0234	0.0542	0.665701	500199	96499	logOR	18	37599845	FALSE	5.81139e-05	3.43937e-05	TRUE
rs13084037	A	G	A	G	Depression	Colorectal cancer	0.7743	-0.0291	0.0052	1.719e-08	0.7878	0.097	0.0605	0.1089	500199	96499	logOR	3	49199006	FALSE	4.4981e-05	0.00047788	FALSE
rs1343605	A	C	A	C	Depression	Colorectal cancer	0.3821	0.024	0.0045	7.184e-08	0.3727	0.0038	0.0516	0.9406	500199	96499	logOR	13	53072913	FALSE	4.13353e-05	1.02618e-06	TRUE
rs1354115	A	C	A	C	Depression	Colorectal cancer	0.6293	0.0153	0.0045	0.0005909	0.6527	-0.0301	0.0523	0.565599	500199	96499	logOR	9	2983774	FALSE	1.65988e-05	6.24232e-05	FALSE
rs1409379	T	C	T	C	Depression	Colorectal cancer	0.7638	0.0306	0.0051	1.406e-09	0.6891	-0.0322	0.0537	0.549099	500199	96499	logOR	13	31335654	FALSE	5.13454e-05	6.7516e-05	FALSE
rs141954845	A	G	A	G	Depression	Colorectal cancer	0.3957	0.0247	0.0045	2.965e-08	0.4331	0.0251	0.0502	0.6173	500199	96499	logOR	3	61228319	FALSE	4.4342e-05	4.70157e-05	FALSE
rs143186028	T	G	T	G	Depression	Colorectal cancer	0.1797	0.0234	0.0056	3.421e-05	0.2541	0.0078	0.0575	0.8921	500199	96499	logOR	20	41368764	FALSE	2.45337e-05	3.50505e-06	TRUE
rs1448938	A	G	A	G	Depression	Colorectal cancer	0.4199	0.0176	0.0043	4.788e-05	0.4969	-0.0166	0.0495	0.736999	500199	96499	logOR	11	30988908	FALSE	2.29343e-05	2.09388e-05	TRUE
rs1466887	T	C	T	C	Depression	Colorectal cancer	0.5485	-0.0211	0.0044	1.367e-06	0.5806	0.0257	0.0505	0.6101	500199	96499	logOR	1	37243727	FALSE	3.35125e-05	4.88846e-05	FALSE
rs1568452	T	C	T	C	Depression	Colorectal cancer	0.3811	0.0213	0.0044	1.508e-06	0.3198	0.0067	0.0535	0.9009	500199	96499	logOR	2	57802510	FALSE	3.25257e-05	2.96814e-06	TRUE
rs16887442	T	C	T	C	Depression	Colorectal cancer	0.428	0.0159	0.0044	0.0002622	0.4053	-0.0427	0.0506	0.3992	500199	96499	logOR	7	83321019	FALSE	1.88125e-05	0.000133565	FALSE
rs169235	A	G	A	G	Depression	Colorectal cancer	0.7529	-0.0231	0.005	3.632e-06	0.7616	0.0108	0.0583	0.8527	500199	96499	logOR	1	181772165	FALSE	3.01747e-05	6.43724e-06	TRUE
rs17641524	T	C	T	C	Depression	Colorectal cancer	0.2101	-0.03	0.0053	1.502e-08	0.1445	0.0908	0.0701	0.195	500199	96499	logOR	1	197735587	FALSE	4.53986e-05	0.000309704	FALSE
rs1956373	T	G	T	G	Depression	Colorectal cancer	0.7486	-0.021	0.005	2.346e-05	0.8155	0.0151	0.0641	0.8135	500199	96499	logOR	14	59687050	FALSE	2.52269e-05	1.04278e-05	TRUE
rs1982277	T	C	T	C	Depression	Colorectal cancer	0.7573	0.0296	0.0051	5.352e-09	0.8116	-0.0131	0.0638	0.8375	500199	96499	logOR	9	11513019	FALSE	4.89465e-05	7.97597e-06	TRUE
rs198457	T	C	T	C	Depression	Colorectal cancer	0.1886	-0.0315	0.0056	1.9e-08	0.1018	-0.1326	0.0831	0.1103	500199	96499	logOR	11	61704206	FALSE	4.61529e-05	0.000488447	FALSE
rs200949	A	G	A	G	Depression	Colorectal cancer	0.8681	0.0538	0.0064	3.607e-17	0.93797	-0.0144	0.1023	0.8881	500199	96499	logOR	6	27867657	FALSE	0.00010073	3.66721e-06	TRUE
rs2043539	A	G	A	G	Depression	Colorectal cancer	0.4179	0.0299	0.0043	5.423e-12	0.3626	-0.0055	0.0514	0.9152	500199	96499	logOR	7	12215808	FALSE	6.61006e-05	2.12513e-06	TRUE
rs2187490	T	G	T	G	Depression	Colorectal cancer	0.9081	-0.0383	0.0074	2.574e-07	0.91686	0.0328	0.0902	0.716	500199	96499	logOR	11	118842471	FALSE	3.72094e-05	2.49271e-05	TRUE
rs2509805	T	C	T	C	Depression	Colorectal cancer	0.3241	0.0239	0.0046	2.404e-07	0.3647	0.005	0.0522	0.924	500199	96499	logOR	11	57883324	FALSE	3.80331e-05	1.76066e-06	TRUE
rs2568958	A	G	A	G	Depression	Colorectal cancer	0.6042	0.0382	0.0044	2.902e-18	0.6474	0.0486	0.0519	0.3495	500199	96499	logOR	1	72347064	FALSE	0.000106062	0.000163862	FALSE
rs2670139	T	C	T	C	Depression	Colorectal cancer	0.7649	-0.0256	0.0051	4.223e-07	0.616	-0.1119	0.051	0.0283798	500199	96499	logOR	9	123921676	FALSE	3.58215e-05	0.000899503	FALSE
rs301799	T	C	T	C	Depression	Colorectal cancer	0.5792	-0.023	0.0044	1.209e-07	0.6891	0.04	0.0537	0.4561	500199	96499	logOR	1	8477229	FALSE	3.9189e-05	0.000104184	FALSE
rs30266	A	G	A	G	Depression	Colorectal cancer	0.3271	0.0366	0.0046	1.428e-15	0.2856	-0.0471	0.0549	0.391	500199	96499	logOR	5	104739429	FALSE	8.9614e-05	0.000137564	FALSE
rs3099439	T	C	T	C	Depression	Colorectal cancer	0.5351	-0.0241	0.0043	2.777e-08	0.5568	0.0365	0.0501	0.4664	500199	96499	logOR	5	88249501	FALSE	4.39168e-05	9.99224e-05	FALSE
rs3213572	A	G	A	G	Depression	Colorectal cancer	0.4703	0.0176	0.0043	4.411e-05	0.4522	-0.0533	0.0502	0.2889	500199	96499	logOR	12	120767275	FALSE	2.34553e-05	0.000213863	FALSE
rs34653192	C	G	C	G	Depression	Colorectal cancer	0.3225	-0.0223	0.0047	1.628e-06	0.291	-0.0094	0.0549	0.8644	500199	96499	logOR	9	31124454	TRUE	3.3026e-05	5.54133e-06	TRUE
rs3823624	T	C	T	C	Depression	Colorectal cancer	0.8152	0.03	0.0056	7.178e-08	0.72	0.0366	0.0555	0.5096	500199	96499	logOR	7	2070711	FALSE	4.12109e-05	8.20802e-05	FALSE
rs4346585	T	C	T	C	Depression	Colorectal cancer	0.6938	-0.0248	0.0047	1.414e-07	0.6593	-0.0425	0.0527	0.4199	500199	96499	logOR	3	44698340	FALSE	3.97143e-05	0.000123311	FALSE
rs45510091	A	G	A	G	Depression	Colorectal cancer	0.9459	0.0331	0.0095	0.0004759	0.95035	0.2406	0.1135	0.0340502	500199	96499	logOR	4	122465996	FALSE	1.70417e-05	0.000829574	FALSE
rs4772087	T	C	T	C	Depression	Colorectal cancer	0.3766	0.0213	0.0045	1.739e-06	0.4191	0.0293	0.0507	0.5628	500199	96499	logOR	13	98462787	FALSE	3.23753e-05	6.35255e-05	FALSE
rs56314503	T	G	T	G	Depression	Colorectal cancer	0.7528	-0.0211	0.005	2.369e-05	0.787	0.0252	0.0606	0.677901	500199	96499	logOR	12	84100657	FALSE	2.51828e-05	3.23566e-05	FALSE
rs57344483	A	G	A	G	Depression	Colorectal cancer	0.9257	-0.038	0.0082	3.533e-06	0.1268	0.0956	0.0757	0.2068	500199	96499	logOR	11	127158015	FALSE	3.0188e-05	0.000307494	FALSE
rs58104186	A	G	A	G	Depression	Colorectal cancer	0.4668	0.0237	0.0043	4.706e-08	0.439	-0.0402	0.0501	0.4224	500199	96499	logOR	7	109510180	FALSE	4.24933e-05	0.000120962	FALSE
rs58621819	A	T	A	T	Depression	Colorectal cancer	0.7869	-0.0277	0.0053	1.876e-07	0.8886	0.0013	0.0788	0.9865	500199	96499	logOR	11	65558683	TRUE	3.91081e-05	5.0851e-08	TRUE
rs59283172	A	G	A	G	Depression	Colorectal cancer	0.1081	-0.039	0.007	2.409e-08	0.1311	-0.0103	0.0729	0.888	500199	96499	logOR	9	25266031	FALSE	4.45731e-05	3.67339e-06	TRUE
rs5995992	T	C	T	C	Depression	Colorectal cancer	0.7148	-0.0213	0.0048	8.282e-06	0.6863	0.0332	0.0534	0.5345	500199	96499	logOR	22	41091214	FALSE	2.81127e-05	7.21265e-05	FALSE
rs60157091	T	C	T	C	Depression	Colorectal cancer	0.5126	0.0215	0.0043	6.408e-07	0.5037	0.0047	0.0497	0.9249	500199	96499	logOR	5	62213828	FALSE	3.51032e-05	1.67854e-06	TRUE
rs61902811	A	G	A	G	Depression	Colorectal cancer	0.3678	-0.0277	0.0044	5.001e-10	0.2048	-0.0034	0.0615	0.9562	500199	96499	logOR	11	113500036	FALSE	5.4228e-05	5.72249e-07	TRUE
rs61990288	A	G	A	G	Depression	Colorectal cancer	0.5102	-0.0295	0.0043	6.912e-12	0.4766	-0.078	0.0496	0.1153	500199	96499	logOR	14	41605523	FALSE	6.60992e-05	0.000461103	FALSE
rs62091461	T	C	T	C	Depression	Colorectal cancer	0.2326	-0.028	0.0051	3.978e-08	0.3308	0.0222	0.0527	0.673701	500199	96499	logOR	18	54821441	FALSE	4.25354e-05	3.31615e-05	TRUE
rs62188629	A	G	A	G	Depression	Colorectal cancer	0.312	0.0262	0.0047	1.854e-08	0.3481	0.0309	0.0522	0.5539	500199	96499	logOR	2	207181588	FALSE	4.47866e-05	6.58559e-05	FALSE
rs6783233	T	C	T	C	Depression	Colorectal cancer	0.285	0.0295	0.0048	7.067e-10	0.2091	-0.006	0.0611	0.9214	500199	96499	logOR	3	117828330	FALSE	5.39005e-05	1.80967e-06	TRUE
rs7030813	T	C	T	C	Depression	Colorectal cancer	0.3756	0.0247	0.0045	3.453e-08	0.5008	-0.0863	0.05	0.0842209	500199	96499	logOR	9	37000690	FALSE	4.34896e-05	0.000565635	FALSE
rs7117514	A	G	A	G	Depression	Colorectal cancer	0.5366	-0.02	0.0043	3.627e-06	0.5725	-0.0815	0.05	0.103	500199	96499	logOR	11	70703320	FALSE	3.02326e-05	0.000493894	FALSE
rs7193263	A	G	A	G	Depression	Colorectal cancer	0.6754	-0.0208	0.0046	7.125e-06	0.6302	0.0746	0.0517	0.1493	500199	96499	logOR	16	6269504	FALSE	2.883e-05	0.00039407	FALSE
rs7200826	T	C	T	C	Depression	Colorectal cancer	0.2568	0.0268	0.0049	5.488e-08	0.3376	0.0818	0.0529	0.122	500199	96499	logOR	16	12972976	FALSE	4.16652e-05	0.000454625	FALSE
rs7227069	A	G	A	G	Depression	Colorectal cancer	0.4317	0.0254	0.0043	4.635e-09	0.4132	-0.0448	0.0503	0.3731	500199	96499	logOR	18	53205432	FALSE	4.81092e-05	0.000147898	FALSE
rs725616	T	C	T	C	Depression	Colorectal cancer	0.3623	0.0204	0.0045	5.101e-06	0.3944	0.0731	0.0511	0.1522	500199	96499	logOR	6	147629286	FALSE	2.9225e-05	0.000387802	FALSE
rs7585722	T	C	T	C	Depression	Colorectal cancer	0.8468	-0.027	0.0059	5.329e-06	0.90825	0.0006	0.0861	0.9946	500199	96499	logOR	2	86592005	FALSE	2.87459e-05	9.11875e-09	TRUE
rs7624336	T	G	T	G	Depression	Colorectal cancer	0.2109	0.0258	0.0053	1.046e-06	0.1618	0.0474	0.0674	0.4822	500199	96499	logOR	3	53213434	FALSE	3.36709e-05	9.26113e-05	FALSE
rs7685686	A	G	A	G	Depression	Colorectal cancer	0.5772	0.0234	0.0045	2.072e-07	0.4706	-0.0174	0.0502	0.7281	500199	96499	logOR	4	3233101	FALSE	4.0616e-05	2.29269e-05	TRUE
rs7758630	A	T	A	T	Depression	Colorectal cancer	0.4046	-0.0229	0.0044	1.824e-07	0.4088	-0.0086	0.0505	0.8648	500199	96499	logOR	6	100978244	TRUE	3.83982e-05	5.43327e-06	TRUE
rs7807677	T	C	T	C	Depression	Colorectal cancer	0.5483	0.0274	0.0043	2.381e-10	0.6206	0.0154	0.0512	0.763999	500199	96499	logOR	7	117879955	FALSE	5.65154e-05	1.69732e-05	TRUE
rs78337797	T	G	T	G	Depression	Colorectal cancer	0.8763	0.0303	0.0067	5.31e-06	0.90132	-0.0388	0.0841	0.6443	500199	96499	logOR	12	23834991	FALSE	3.02494e-05	4.06982e-05	FALSE
rs7837935	T	G	T	G	Depression	Colorectal cancer	0.1558	-0.0287	0.0059	1.324e-06	0.1193	0.1217	0.0759	0.1089	500199	96499	logOR	8	64655657	FALSE	3.29294e-05	0.000472787	FALSE
rs7932640	T	C	T	C	Depression	Colorectal cancer	0.447	0.0281	0.0044	9.815e-11	0.512	-0.0092	0.0495	0.8534	500199	96499	logOR	11	89011257	FALSE	5.93254e-05	6.42812e-06	TRUE
rs8037355	T	C	T	C	Depression	Colorectal cancer	0.5515	-0.0177	0.0043	4.065e-05	0.4567	-0.0427	0.0498	0.3909	500199	96499	logOR	15	37351630	FALSE	2.35541e-05	0.000137495	FALSE
rs913930	A	G	A	G	Depression	Colorectal cancer	0.6413	-0.0171	0.0045	0.0001566	0.6141	-0.0379	0.0515	0.4615	500199	96499	logOR	9	117721731	FALSE	2.04455e-05	0.000103459	FALSE
rs9363467	T	C	T	C	Depression	Colorectal cancer	0.5963	0.0239	0.0045	8.561e-08	0.6006	0.0102	0.0506	0.8399	500199	96499	logOR	6	65859003	FALSE	4.17948e-05	7.58598e-06	TRUE
rs9545360	A	C	A	C	Depression	Colorectal cancer	0.1829	-0.0278	0.0056	7.859e-07	0.1462	0.1191	0.0701	0.0894396	500199	96499	logOR	13	80273559	FALSE	3.51063e-05	0.000537917	FALSE
rs9592461	A	G	A	G	Depression	Colorectal cancer	0.4812	0.0179	0.0043	3.013e-05	0.5325	-0.0176	0.0497	0.723401	500199	96499	logOR	13	66376438	FALSE	2.43132e-05	2.34389e-05	TRUE
rs997934	T	C	T	C	Depression	Colorectal cancer	0.3788	0.0195	0.0044	1.156e-05	0.4443	-0.0309	0.0502	0.5384	500199	96499	logOR	10	1753000	FALSE	2.7197e-05	7.16513e-05	FALSE
rs1002656	T	C	T	C	Depression	Malignant neoplasm of thyroid gland	0.7076	-0.0248	0.0047	1.554e-07	0.6808	0.0267	0.0853	0.7545	500199	96499	logOR	1	36728502	FALSE	3.86788e-05	4.70875e-05	FALSE
rs10061069	C	G	C	G	Depression	Malignant neoplasm of thyroid gland	0.2222	-0.028	0.0052	6.517e-08	0.08069	0.1748	0.1468	0.2339	500199	96499	logOR	5	93745680	TRUE	4.11843e-05	0.000688473	FALSE
rs1021363	A	G	A	G	Depression	Malignant neoplasm of thyroid gland	0.3566	0.03	0.0045	2.287e-11	0.2597	-0.047	0.0907	0.604301	500199	96499	logOR	10	104876923	FALSE	6.27623e-05	0.000129075	FALSE
rs1045430	T	G	T	G	Depression	Malignant neoplasm of thyroid gland	0.4806	-0.0257	0.0043	2.208e-09	0.5049	-0.0262	0.0795	0.7422	500199	96499	logOR	14	74663532	FALSE	5.01132e-05	5.21555e-05	FALSE
rs10774600	T	C	T	C	Depression	Malignant neoplasm of thyroid gland	0.1668	-0.0262	0.0058	7.396e-06	0.1225	-0.1325	0.1228	0.2807	500199	96499	logOR	12	110303551	FALSE	2.89972e-05	0.000573307	FALSE
rs10789214	T	C	T	C	Depression	Malignant neoplasm of thyroid gland	0.5629	0.025	0.0044	9.04e-09	0.5544	0.0075	0.0803	0.9258	500199	96499	logOR	1	66686816	FALSE	4.67405e-05	4.22387e-06	TRUE
rs10817969	T	G	T	G	Depression	Malignant neoplasm of thyroid gland	0.7194	0.028	0.0048	4.711e-09	0.6768	0.2195	0.0849	0.00972008	500199	96499	logOR	9	116969080	FALSE	4.81033e-05	0.00319325	FALSE
rs10890020	A	G	A	G	Depression	Malignant neoplasm of thyroid gland	0.519	-0.0277	0.0043	1.379e-10	0.4859	-0.0179	0.0796	0.8219	500199	96499	logOR	1	73211320	FALSE	5.82195e-05	2.43283e-05	TRUE
rs10913112	T	C	T	C	Depression	Malignant neoplasm of thyroid gland	0.378	-0.0262	0.0045	4.525e-09	0.3783	-0.1149	0.0826	0.1643	500199	96499	logOR	1	175944692	FALSE	4.90552e-05	0.000942907	FALSE
rs1095626	T	C	T	C	Depression	Malignant neoplasm of thyroid gland	0.5828	-0.0236	0.0044	6.151e-08	0.4932	-0.1786	0.0797	0.0250398	500199	96499	logOR	3	158261385	FALSE	4.11615e-05	0.00241765	FALSE
rs11135349	A	C	A	C	Depression	Malignant neoplasm of thyroid gland	0.4674	-0.029	0.0043	1.644e-11	0.3853	0.01	0.0819	0.9027	500199	96499	logOR	5	165096466	FALSE	6.36326e-05	7.19914e-06	TRUE
rs113188507	A	G	A	G	Depression	Malignant neoplasm of thyroid gland	0.2888	0.0163	0.0047	0.0005984	0.195	0.0619	0.1008	0.539	500199	96499	logOR	1	80343951	FALSE	1.65874e-05	0.000182791	FALSE
rs1152578	T	C	T	C	Depression	Malignant neoplasm of thyroid gland	0.4395	-0.019	0.0043	1.187e-05	0.4344	-0.0137	0.0803	0.8644	500199	96499	logOR	14	64233581	FALSE	2.70303e-05	1.4017e-05	TRUE
rs1226412	T	C	T	C	Depression	Malignant neoplasm of thyroid gland	0.7947	0.0215	0.0053	5.621e-05	0.7569	-0.0369	0.0921	0.6889	500199	96499	logOR	2	156254801	FALSE	2.29235e-05	7.61491e-05	FALSE
rs12624433	A	G	A	G	Depression	Malignant neoplasm of thyroid gland	0.254	0.0313	0.005	2.836e-10	0.2826	0.0308	0.0881	0.7264	500199	96499	logOR	20	46073481	FALSE	5.64233e-05	5.84563e-05	FALSE
rs12966052	C	G	C	G	Depression	Malignant neoplasm of thyroid gland	0.1817	-0.0341	0.0056	9.713e-10	0.2064	-0.0134	0.0983	0.8914	500199	96499	logOR	18	55088940	TRUE	5.25503e-05	8.94002e-06	TRUE
rs12967143	C	G	C	G	Depression	Malignant neoplasm of thyroid gland	0.7012	-0.0345	0.0047	2.527e-13	0.7438	0.0796	0.0907	0.38	500199	96499	logOR	18	55431781	TRUE	7.57965e-05	0.00036688	FALSE
rs12967855	A	G	A	G	Depression	Malignant neoplasm of thyroid gland	0.3303	0.0294	0.0046	1.501e-10	0.2911	0.0575	0.0873	0.5096	500199	96499	logOR	18	37599845	FALSE	5.81139e-05	0.000207345	FALSE
rs13084037	A	G	A	G	Depression	Malignant neoplasm of thyroid gland	0.7743	-0.0291	0.0052	1.719e-08	0.7873	0.0342	0.0971	0.7247	500199	96499	logOR	3	49199006	FALSE	4.4981e-05	5.95327e-05	FALSE
rs1343605	A	C	A	C	Depression	Malignant neoplasm of thyroid gland	0.3821	0.024	0.0045	7.184e-08	0.3727	-0.0948	0.0821	0.2483	500199	96499	logOR	13	53072913	FALSE	4.13353e-05	0.000638257	FALSE
rs1354115	A	C	A	C	Depression	Malignant neoplasm of thyroid gland	0.6293	0.0153	0.0045	0.0005909	0.6521	0.0825	0.0837	0.3242	500199	96499	logOR	9	2983774	FALSE	1.65988e-05	0.000469131	FALSE
rs1409379	T	C	T	C	Depression	Malignant neoplasm of thyroid gland	0.7638	0.0306	0.0051	1.406e-09	0.6894	-0.0513	0.0861	0.5514	500199	96499	logOR	13	31335654	FALSE	5.13454e-05	0.000171259	FALSE
rs141954845	A	G	A	G	Depression	Malignant neoplasm of thyroid gland	0.3957	0.0247	0.0045	2.965e-08	0.4331	0.2313	0.0802	0.00394103	500199	96499	logOR	3	61228319	FALSE	4.4342e-05	0.00397683	FALSE
rs143186028	T	G	T	G	Depression	Malignant neoplasm of thyroid gland	0.1797	0.0234	0.0056	3.421e-05	0.2535	-0.0509	0.0916	0.578699	500199	96499	logOR	20	41368764	FALSE	2.45337e-05	0.000149005	FALSE
rs1448938	A	G	A	G	Depression	Malignant neoplasm of thyroid gland	0.4199	0.0176	0.0043	4.788e-05	0.4964	-0.0835	0.0793	0.2926	500199	96499	logOR	11	30988908	FALSE	2.29343e-05	0.000529519	FALSE
rs1466887	T	C	T	C	Depression	Malignant neoplasm of thyroid gland	0.5485	-0.0211	0.0044	1.367e-06	0.5808	0.0809	0.0808	0.3167	500199	96499	logOR	1	37243727	FALSE	3.35125e-05	0.000484123	FALSE
rs1568452	T	C	T	C	Depression	Malignant neoplasm of thyroid gland	0.3811	0.0213	0.0044	1.508e-06	0.3194	-0.0564	0.0853	0.5086	500199	96499	logOR	2	57802510	FALSE	3.25257e-05	0.000210143	FALSE
rs16887442	T	C	T	C	Depression	Malignant neoplasm of thyroid gland	0.428	0.0159	0.0044	0.0002622	0.4058	0.0861	0.0809	0.2871	500199	96499	logOR	7	83321019	FALSE	1.88125e-05	0.000543046	FALSE
rs169235	A	G	A	G	Depression	Malignant neoplasm of thyroid gland	0.7529	-0.0231	0.005	3.632e-06	0.7612	-0.1491	0.0931	0.1092	500199	96499	logOR	1	181772165	FALSE	3.01747e-05	0.00122681	FALSE
rs17641524	T	C	T	C	Depression	Malignant neoplasm of thyroid gland	0.2101	-0.03	0.0053	1.502e-08	0.1447	-0.0908	0.1143	0.4268	500199	96499	logOR	1	197735587	FALSE	4.53986e-05	0.00031006	FALSE
rs1956373	T	G	T	G	Depression	Malignant neoplasm of thyroid gland	0.7486	-0.021	0.005	2.346e-05	0.815	-0.0294	0.1032	0.776	500199	96499	logOR	14	59687050	FALSE	2.52269e-05	3.96121e-05	FALSE
rs1982277	T	C	T	C	Depression	Malignant neoplasm of thyroid gland	0.7573	0.0296	0.0051	5.352e-09	0.8111	-0.1167	0.1015	0.2501	500199	96499	logOR	9	11513019	FALSE	4.89465e-05	0.000633861	FALSE
rs198457	T	C	T	C	Depression	Malignant neoplasm of thyroid gland	0.1886	-0.0315	0.0056	1.9e-08	0.1018	-0.1409	0.1321	0.2862	500199	96499	logOR	11	61704206	FALSE	4.61529e-05	0.000551474	FALSE
rs200949	A	G	A	G	Depression	Malignant neoplasm of thyroid gland	0.8681	0.0538	0.0064	3.607e-17	0.93779	-0.0624	0.1678	0.710101	500199	96499	logOR	6	27867657	FALSE	0.00010073	6.90441e-05	TRUE
rs2043539	A	G	A	G	Depression	Malignant neoplasm of thyroid gland	0.4179	0.0299	0.0043	5.423e-12	0.3634	-0.1393	0.0824	0.0909201	500199	96499	logOR	7	12215808	FALSE	6.61006e-05	0.00136265	FALSE
rs2187490	T	G	T	G	Depression	Malignant neoplasm of thyroid gland	0.9081	-0.0383	0.0074	2.574e-07	0.9167	-0.1784	0.1443	0.2163	500199	96499	logOR	11	118842471	FALSE	3.72094e-05	0.000738181	FALSE
rs2509805	T	C	T	C	Depression	Malignant neoplasm of thyroid gland	0.3241	0.0239	0.0046	2.404e-07	0.3646	-0.1231	0.0835	0.1403	500199	96499	logOR	11	57883324	FALSE	3.80331e-05	0.00106595	FALSE
rs2568958	A	G	A	G	Depression	Malignant neoplasm of thyroid gland	0.6042	0.0382	0.0044	2.902e-18	0.647	-0.0192	0.0833	0.8174	500199	96499	logOR	1	72347064	FALSE	0.000106062	2.55913e-05	TRUE
rs2670139	T	C	T	C	Depression	Malignant neoplasm of thyroid gland	0.7649	-0.0256	0.0051	4.223e-07	0.6164	0.0914	0.0814	0.2616	500199	96499	logOR	9	123921676	FALSE	3.58215e-05	0.00060006	FALSE
rs301799	T	C	T	C	Depression	Malignant neoplasm of thyroid gland	0.5792	-0.023	0.0044	1.209e-07	0.6888	0.0179	0.0861	0.8352	500199	96499	logOR	1	8477229	FALSE	3.9189e-05	2.08762e-05	TRUE
rs30266	A	G	A	G	Depression	Malignant neoplasm of thyroid gland	0.3271	0.0366	0.0046	1.428e-15	0.2854	-0.0225	0.088	0.798	500199	96499	logOR	5	104739429	FALSE	8.9614e-05	3.13827e-05	TRUE
rs3099439	T	C	T	C	Depression	Malignant neoplasm of thyroid gland	0.5351	-0.0241	0.0043	2.777e-08	0.5567	0.1462	0.0799	0.0674093	500199	96499	logOR	5	88249501	FALSE	4.39168e-05	0.00160081	FALSE
rs3213572	A	G	A	G	Depression	Malignant neoplasm of thyroid gland	0.4703	0.0176	0.0043	4.411e-05	0.4524	0.09	0.0803	0.2625	500199	96499	logOR	12	120767275	FALSE	2.34553e-05	0.000609576	FALSE
rs34653192	C	G	C	G	Depression	Malignant neoplasm of thyroid gland	0.3225	-0.0223	0.0047	1.628e-06	0.2905	0.0483	0.088	0.583001	500199	96499	logOR	9	31124454	TRUE	3.3026e-05	0.000146134	FALSE
rs3823624	T	C	T	C	Depression	Malignant neoplasm of thyroid gland	0.8152	0.03	0.0056	7.178e-08	0.721	0.116	0.0886	0.1904	500199	96499	logOR	7	2070711	FALSE	4.12109e-05	0.000822091	FALSE
rs4346585	T	C	T	C	Depression	Malignant neoplasm of thyroid gland	0.6938	-0.0248	0.0047	1.414e-07	0.6597	-0.0081	0.084	0.9235	500199	96499	logOR	3	44698340	FALSE	3.97143e-05	4.47711e-06	TRUE
rs45510091	A	G	A	G	Depression	Malignant neoplasm of thyroid gland	0.9459	0.0331	0.0095	0.0004759	0.95015	-0.127	0.182	0.4852	500199	96499	logOR	4	122465996	FALSE	1.70417e-05	0.000232159	FALSE
rs4772087	T	C	T	C	Depression	Malignant neoplasm of thyroid gland	0.3766	0.0213	0.0045	1.739e-06	0.4188	-0.0822	0.0809	0.3097	500199	96499	logOR	13	98462787	FALSE	3.23753e-05	0.000499667	FALSE
rs56314503	T	G	T	G	Depression	Malignant neoplasm of thyroid gland	0.7528	-0.0211	0.005	2.369e-05	0.787	-0.0793	0.0973	0.4149	500199	96499	logOR	12	84100657	FALSE	2.51828e-05	0.000320319	FALSE
rs57344483	A	G	A	G	Depression	Malignant neoplasm of thyroid gland	0.9257	-0.038	0.0082	3.533e-06	0.1265	0.053	0.1193	0.6569	500199	96499	logOR	11	127158015	FALSE	3.0188e-05	9.43378e-05	FALSE
rs58104186	A	G	A	G	Depression	Malignant neoplasm of thyroid gland	0.4668	0.0237	0.0043	4.706e-08	0.4384	-0.0844	0.0801	0.2919	500199	96499	logOR	7	109510180	FALSE	4.24933e-05	0.00053281	FALSE
rs58621819	A	T	A	T	Depression	Malignant neoplasm of thyroid gland	0.7869	-0.0277	0.0053	1.876e-07	0.8878	-0.0042	0.1274	0.9734	500199	96499	logOR	11	65558683	TRUE	3.91081e-05	5.34106e-07	TRUE
rs59283172	A	G	A	G	Depression	Malignant neoplasm of thyroid gland	0.1081	-0.039	0.007	2.409e-08	0.131	-0.0848	0.1173	0.4701	500199	96499	logOR	9	25266031	FALSE	4.45731e-05	0.000248769	FALSE
rs5995992	T	C	T	C	Depression	Malignant neoplasm of thyroid gland	0.7148	-0.0213	0.0048	8.282e-06	0.6861	-0.0587	0.0856	0.4929	500199	96499	logOR	22	41091214	FALSE	2.81127e-05	0.000225517	FALSE
rs60157091	T	C	T	C	Depression	Malignant neoplasm of thyroid gland	0.5126	0.0215	0.0043	6.408e-07	0.5036	0.0795	0.0798	0.3193	500199	96499	logOR	5	62213828	FALSE	3.51032e-05	0.000480026	FALSE
rs61902811	A	G	A	G	Depression	Malignant neoplasm of thyroid gland	0.3678	-0.0277	0.0044	5.001e-10	0.2051	-0.0693	0.0991	0.4842	500199	96499	logOR	11	113500036	FALSE	5.4228e-05	0.000237937	FALSE
rs61990288	A	G	A	G	Depression	Malignant neoplasm of thyroid gland	0.5102	-0.0295	0.0043	6.912e-12	0.4765	0.0707	0.0798	0.3755	500199	96499	logOR	14	41605523	FALSE	6.60992e-05	0.000378857	FALSE
rs62091461	T	C	T	C	Depression	Malignant neoplasm of thyroid gland	0.2326	-0.028	0.0051	3.978e-08	0.3303	0.098	0.0845	0.2461	500199	96499	logOR	18	54821441	FALSE	4.25354e-05	0.00064533	FALSE
rs62188629	A	G	A	G	Depression	Malignant neoplasm of thyroid gland	0.312	0.0262	0.0047	1.854e-08	0.3476	-0.0467	0.0833	0.5752	500199	96499	logOR	2	207181588	FALSE	4.47866e-05	0.000150309	FALSE
rs6783233	T	C	T	C	Depression	Malignant neoplasm of thyroid gland	0.285	0.0295	0.0048	7.067e-10	0.2095	-0.0141	0.0976	0.8854	500199	96499	logOR	3	117828330	FALSE	5.39005e-05	1.00079e-05	TRUE
rs7030813	T	C	T	C	Depression	Malignant neoplasm of thyroid gland	0.3756	0.0247	0.0045	3.453e-08	0.5003	-0.051	0.0798	0.5232	500199	96499	logOR	9	37000690	FALSE	4.34896e-05	0.000197613	FALSE
rs7117514	A	G	A	G	Depression	Malignant neoplasm of thyroid gland	0.5366	-0.02	0.0043	3.627e-06	0.5722	-0.102	0.08	0.2024	500199	96499	logOR	11	70703320	FALSE	3.02326e-05	0.000773525	FALSE
rs7193263	A	G	A	G	Depression	Malignant neoplasm of thyroid gland	0.6754	-0.0208	0.0046	7.125e-06	0.6301	-0.1122	0.0826	0.174	500199	96499	logOR	16	6269504	FALSE	2.883e-05	0.000891074	FALSE
rs7200826	T	C	T	C	Depression	Malignant neoplasm of thyroid gland	0.2568	0.0268	0.0049	5.488e-08	0.3377	0.1207	0.084	0.1509	500199	96499	logOR	16	12972976	FALSE	4.16652e-05	0.000989446	FALSE
rs7227069	A	G	A	G	Depression	Malignant neoplasm of thyroid gland	0.4317	0.0254	0.0043	4.635e-09	0.4136	-0.043	0.0806	0.5935	500199	96499	logOR	18	53205432	FALSE	4.81092e-05	0.000136293	FALSE
rs725616	T	C	T	C	Depression	Malignant neoplasm of thyroid gland	0.3623	0.0204	0.0045	5.101e-06	0.3943	-0.0082	0.0813	0.9196	500199	96499	logOR	6	147629286	FALSE	2.9225e-05	4.88125e-06	TRUE
rs7585722	T	C	T	C	Depression	Malignant neoplasm of thyroid gland	0.8468	-0.027	0.0059	5.329e-06	0.90796	-0.0234	0.1376	0.8652	500199	96499	logOR	2	86592005	FALSE	2.87459e-05	1.39088e-05	TRUE
rs7624336	T	G	T	G	Depression	Malignant neoplasm of thyroid gland	0.2109	0.0258	0.0053	1.046e-06	0.1621	-0.0149	0.1083	0.8906	500199	96499	logOR	3	53213434	FALSE	3.36709e-05	9.16569e-06	TRUE
rs7685686	A	G	A	G	Depression	Malignant neoplasm of thyroid gland	0.5772	0.0234	0.0045	2.072e-07	0.4716	-0.0561	0.0801	0.4839	500199	96499	logOR	4	3233101	FALSE	4.0616e-05	0.000238331	FALSE
rs7758630	A	T	A	T	Depression	Malignant neoplasm of thyroid gland	0.4046	-0.0229	0.0044	1.824e-07	0.4088	0.0053	0.0807	0.9475	500199	96499	logOR	6	100978244	TRUE	3.83982e-05	2.06356e-06	TRUE
rs7807677	T	C	T	C	Depression	Malignant neoplasm of thyroid gland	0.5483	0.0274	0.0043	2.381e-10	0.6206	0.0794	0.0818	0.3316	500199	96499	logOR	7	117879955	FALSE	5.65154e-05	0.000450999	FALSE
rs78337797	T	G	T	G	Depression	Malignant neoplasm of thyroid gland	0.8763	0.0303	0.0067	5.31e-06	0.90124	0.1064	0.1336	0.4258	500199	96499	logOR	12	23834991	FALSE	3.02494e-05	0.000306192	FALSE
rs7837935	T	G	T	G	Depression	Malignant neoplasm of thyroid gland	0.1558	-0.0287	0.0059	1.324e-06	0.1196	-0.1132	0.123	0.3575	500199	96499	logOR	8	64655657	FALSE	3.29294e-05	0.000409966	FALSE
rs7932640	T	C	T	C	Depression	Malignant neoplasm of thyroid gland	0.447	0.0281	0.0044	9.815e-11	0.5118	-0.1354	0.0796	0.0889406	500199	96499	logOR	11	89011257	FALSE	5.93254e-05	0.00139044	FALSE
rs8037355	T	C	T	C	Depression	Malignant neoplasm of thyroid gland	0.5515	-0.0177	0.0043	4.065e-05	0.457	0.0155	0.08	0.8465	500199	96499	logOR	15	37351630	FALSE	2.35541e-05	1.81215e-05	TRUE
rs913930	A	G	A	G	Depression	Malignant neoplasm of thyroid gland	0.6413	-0.0171	0.0045	0.0001566	0.6149	-0.1065	0.082	0.1938	500199	96499	logOR	9	117721731	FALSE	2.04455e-05	0.000815726	FALSE
rs9363467	T	C	T	C	Depression	Malignant neoplasm of thyroid gland	0.5963	0.0239	0.0045	8.561e-08	0.6007	-0.0721	0.0809	0.3728	500199	96499	logOR	6	65859003	FALSE	4.17948e-05	0.000378865	FALSE
rs9545360	A	C	A	C	Depression	Malignant neoplasm of thyroid gland	0.1829	-0.0278	0.0056	7.859e-07	0.1462	-0.0546	0.1122	0.6267	500199	96499	logOR	13	80273559	FALSE	3.51063e-05	0.0001131	FALSE
rs9592461	A	G	A	G	Depression	Malignant neoplasm of thyroid gland	0.4812	0.0179	0.0043	3.013e-05	0.5319	-0.0851	0.0797	0.2859	500199	96499	logOR	13	66376438	FALSE	2.43132e-05	0.000547786	FALSE
rs997934	T	C	T	C	Depression	Malignant neoplasm of thyroid gland	0.3788	0.0195	0.0044	1.156e-05	0.4447	0.0442	0.0803	0.582101	500199	96499	logOR	10	1753000	FALSE	2.7197e-05	0.000146621	FALSE
rs1002656	T	C	T	C	Depression	Follicular lymphoma	0.7076	-0.0248	0.0047	1.554e-07	0.6808	-0.1154	0.1222	0.3449	500199	96499	logOR	1	36728502	FALSE	3.86788e-05	0.000878888	FALSE
rs10061069	C	G	C	G	Depression	Follicular lymphoma	0.2222	-0.028	0.0052	6.517e-08	0.08069	-0.4067	0.2048	0.0470999	500199	96499	logOR	5	93745680	TRUE	4.11843e-05	0.00371565	FALSE
rs1021363	A	G	A	G	Depression	Follicular lymphoma	0.3566	0.03	0.0045	2.287e-11	0.2597	0.0195	0.1288	0.88	500199	96499	logOR	10	104876923	FALSE	6.27623e-05	2.22209e-05	TRUE
rs1045430	T	G	T	G	Depression	Follicular lymphoma	0.4806	-0.0257	0.0043	2.208e-09	0.5049	-0.1448	0.1133	0.201	500199	96499	logOR	14	74663532	FALSE	5.01132e-05	0.00159062	FALSE
rs10774600	T	C	T	C	Depression	Follicular lymphoma	0.1668	-0.0262	0.0058	7.396e-06	0.1225	-0.0734	0.1741	0.673301	500199	96499	logOR	12	110303551	FALSE	2.89972e-05	0.000176003	FALSE
rs10789214	T	C	T	C	Depression	Follicular lymphoma	0.5629	0.025	0.0044	9.04e-09	0.5544	0.0084	0.1142	0.9415	500199	96499	logOR	1	66686816	FALSE	4.67405e-05	5.29842e-06	TRUE
rs10817969	T	G	T	G	Depression	Follicular lymphoma	0.7194	0.028	0.0048	4.711e-09	0.6768	-0.0642	0.1213	0.5967	500199	96499	logOR	9	116969080	FALSE	4.81033e-05	0.000273971	FALSE
rs10890020	A	G	A	G	Depression	Follicular lymphoma	0.519	-0.0277	0.0043	1.379e-10	0.4859	-0.0831	0.1128	0.4614	500199	96499	logOR	1	73211320	FALSE	5.82195e-05	0.000524071	FALSE
rs10913112	T	C	T	C	Depression	Follicular lymphoma	0.378	-0.0262	0.0045	4.525e-09	0.3783	-0.0815	0.1173	0.487	500199	96499	logOR	1	175944692	FALSE	4.90552e-05	0.000474622	FALSE
rs1095626	T	C	T	C	Depression	Follicular lymphoma	0.5828	-0.0236	0.0044	6.151e-08	0.4932	-0.2636	0.1135	0.0201999	500199	96499	logOR	3	158261385	FALSE	4.11615e-05	0.00525152	FALSE
rs11135349	A	C	A	C	Depression	Follicular lymphoma	0.4674	-0.029	0.0043	1.644e-11	0.3853	0.1702	0.1166	0.1442	500199	96499	logOR	5	165096466	FALSE	6.36326e-05	0.00208112	FALSE
rs113188507	A	G	A	G	Depression	Follicular lymphoma	0.2888	0.0163	0.0047	0.0005984	0.195	0.1967	0.1417	0.1651	500199	96499	logOR	1	80343951	FALSE	1.65874e-05	0.00184272	FALSE
rs1152578	T	C	T	C	Depression	Follicular lymphoma	0.4395	-0.019	0.0043	1.187e-05	0.4344	-0.145	0.1139	0.2031	500199	96499	logOR	14	64233581	FALSE	2.70303e-05	0.00156774	FALSE
rs1226412	T	C	T	C	Depression	Follicular lymphoma	0.7947	0.0215	0.0053	5.621e-05	0.7569	0.1336	0.1319	0.3113	500199	96499	logOR	2	156254801	FALSE	2.29235e-05	0.000997297	FALSE
rs12624433	A	G	A	G	Depression	Follicular lymphoma	0.254	0.0313	0.005	2.836e-10	0.2826	-0.185	0.1253	0.1399	500199	96499	logOR	20	46073481	FALSE	5.64233e-05	0.00210467	FALSE
rs12966052	C	G	C	G	Depression	Follicular lymphoma	0.1817	-0.0341	0.0056	9.713e-10	0.2064	-0.025	0.1398	0.8579	500199	96499	logOR	18	55088940	TRUE	5.25503e-05	3.11171e-05	TRUE
rs12967143	C	G	C	G	Depression	Follicular lymphoma	0.7012	-0.0345	0.0047	2.527e-13	0.7438	0.0873	0.1296	0.5009	500199	96499	logOR	18	55431781	TRUE	7.57965e-05	0.000441259	FALSE
rs12967855	A	G	A	G	Depression	Follicular lymphoma	0.3303	0.0294	0.0046	1.501e-10	0.2911	0.0509	0.1236	0.680201	500199	96499	logOR	18	37599845	FALSE	5.81139e-05	0.000162485	FALSE
rs13084037	A	G	A	G	Depression	Follicular lymphoma	0.7743	-0.0291	0.0052	1.719e-08	0.7873	0.1839	0.1376	0.1815	500199	96499	logOR	3	49199006	FALSE	4.4981e-05	0.00171848	FALSE
rs1343605	A	C	A	C	Depression	Follicular lymphoma	0.3821	0.024	0.0045	7.184e-08	0.3727	0.0417	0.1174	0.722301	500199	96499	logOR	13	53072913	FALSE	4.13353e-05	0.000123559	FALSE
rs1354115	A	C	A	C	Depression	Follicular lymphoma	0.6293	0.0153	0.0045	0.0005909	0.6521	-0.159	0.1184	0.1791	500199	96499	logOR	9	2983774	FALSE	1.65988e-05	0.00174032	FALSE
rs1409379	T	C	T	C	Depression	Follicular lymphoma	0.7638	0.0306	0.0051	1.406e-09	0.6894	-0.1198	0.1226	0.3286	500199	96499	logOR	13	31335654	FALSE	5.13454e-05	0.000933259	FALSE
rs141954845	A	G	A	G	Depression	Follicular lymphoma	0.3957	0.0247	0.0045	2.965e-08	0.4331	0.025	0.1143	0.8266	500199	96499	logOR	3	61228319	FALSE	4.4342e-05	4.66419e-05	FALSE
rs143186028	T	G	T	G	Depression	Follicular lymphoma	0.1797	0.0234	0.0056	3.421e-05	0.2535	0.0124	0.131	0.9246	500199	96499	logOR	20	41368764	FALSE	2.45337e-05	8.84441e-06	TRUE
rs1448938	A	G	A	G	Depression	Follicular lymphoma	0.4199	0.0176	0.0043	4.788e-05	0.4964	-0.0001	0.1128	0.9995	500199	96499	logOR	11	30988908	FALSE	2.29343e-05	7.59869e-10	TRUE
rs1466887	T	C	T	C	Depression	Follicular lymphoma	0.5485	-0.0211	0.0044	1.367e-06	0.5808	-0.1232	0.115	0.2839	500199	96499	logOR	1	37243727	FALSE	3.35125e-05	0.00112203	FALSE
rs1568452	T	C	T	C	Depression	Follicular lymphoma	0.3811	0.0213	0.0044	1.508e-06	0.3194	0.0727	0.1217	0.55	500199	96499	logOR	2	57802510	FALSE	3.25257e-05	0.000349113	FALSE
rs16887442	T	C	T	C	Depression	Follicular lymphoma	0.428	0.0159	0.0044	0.0002622	0.4058	-0.0007	0.1149	0.9951	500199	96499	logOR	7	83321019	FALSE	1.88125e-05	3.59139e-08	TRUE
rs169235	A	G	A	G	Depression	Follicular lymphoma	0.7529	-0.0231	0.005	3.632e-06	0.7612	0.223	0.1322	0.09166	500199	96499	logOR	1	181772165	FALSE	3.01747e-05	0.00274014	FALSE
rs17641524	T	C	T	C	Depression	Follicular lymphoma	0.2101	-0.03	0.0053	1.502e-08	0.1447	-0.0165	0.1596	0.9177	500199	96499	logOR	1	197735587	FALSE	4.53986e-05	1.02417e-05	TRUE
rs1956373	T	G	T	G	Depression	Follicular lymphoma	0.7486	-0.021	0.005	2.346e-05	0.815	0.0935	0.1456	0.5208	500199	96499	logOR	14	59687050	FALSE	2.52269e-05	0.000400498	FALSE
rs1982277	T	C	T	C	Depression	Follicular lymphoma	0.7573	0.0296	0.0051	5.352e-09	0.8111	0.0476	0.1447	0.742	500199	96499	logOR	9	11513019	FALSE	4.89465e-05	0.000105511	FALSE
rs198457	T	C	T	C	Depression	Follicular lymphoma	0.1886	-0.0315	0.0056	1.9e-08	0.1018	-0.3525	0.1899	0.0633199	500199	96499	logOR	11	61704206	FALSE	4.61529e-05	0.00344162	FALSE
rs200949	A	G	A	G	Depression	Follicular lymphoma	0.8681	0.0538	0.0064	3.607e-17	0.93779	-0.4198	0.2481	0.0906505	500199	96499	logOR	6	27867657	FALSE	0.00010073	0.00311542	FALSE
rs2043539	A	G	A	G	Depression	Follicular lymphoma	0.4179	0.0299	0.0043	5.423e-12	0.3634	0.0646	0.1172	0.581599	500199	96499	logOR	7	12215808	FALSE	6.61006e-05	0.000293367	FALSE
rs2187490	T	G	T	G	Depression	Follicular lymphoma	0.9081	-0.0383	0.0074	2.574e-07	0.9167	0.1661	0.2058	0.4198	500199	96499	logOR	11	118842471	FALSE	3.72094e-05	0.000639963	FALSE
rs2509805	T	C	T	C	Depression	Follicular lymphoma	0.3241	0.0239	0.0046	2.404e-07	0.3646	0.0409	0.1182	0.729699	500199	96499	logOR	11	57883324	FALSE	3.80331e-05	0.000117783	FALSE
rs2568958	A	G	A	G	Depression	Follicular lymphoma	0.6042	0.0382	0.0044	2.902e-18	0.647	-0.2649	0.1187	0.0256301	500199	96499	logOR	1	72347064	FALSE	0.000106062	0.0048479	FALSE
rs2670139	T	C	T	C	Depression	Follicular lymphoma	0.7649	-0.0256	0.0051	4.223e-07	0.6164	-0.0426	0.1161	0.7136	500199	96499	logOR	9	123921676	FALSE	3.58215e-05	0.000130414	FALSE
rs301799	T	C	T	C	Depression	Follicular lymphoma	0.5792	-0.023	0.0044	1.209e-07	0.6888	-0.0732	0.1222	0.5488	500199	96499	logOR	1	8477229	FALSE	3.9189e-05	0.000348999	FALSE
rs30266	A	G	A	G	Depression	Follicular lymphoma	0.3271	0.0366	0.0046	1.428e-15	0.2854	0.173	0.1251	0.1667	500199	96499	logOR	5	104739429	FALSE	8.9614e-05	0.00185193	FALSE
rs3099439	T	C	T	C	Depression	Follicular lymphoma	0.5351	-0.0241	0.0043	2.777e-08	0.5567	-0.1948	0.1138	0.0870001	500199	96499	logOR	5	88249501	FALSE	4.39168e-05	0.00283847	FALSE
rs3213572	A	G	A	G	Depression	Follicular lymphoma	0.4703	0.0176	0.0043	4.411e-05	0.4524	0.072	0.1146	0.5297	500199	96499	logOR	12	120767275	FALSE	2.34553e-05	0.000390214	FALSE
rs34653192	C	G	C	G	Depression	Follicular lymphoma	0.3225	-0.0223	0.0047	1.628e-06	0.2905	-0.1306	0.1253	0.2974	500199	96499	logOR	9	31124454	TRUE	3.3026e-05	0.00106744	FALSE
rs3823624	T	C	T	C	Depression	Follicular lymphoma	0.8152	0.03	0.0056	7.178e-08	0.721	0.281	0.1266	0.02646	500199	96499	logOR	7	2070711	FALSE	4.12109e-05	0.00480487	FALSE
rs4346585	T	C	T	C	Depression	Follicular lymphoma	0.6938	-0.0248	0.0047	1.414e-07	0.6597	-0.041	0.1203	0.733	500199	96499	logOR	3	44698340	FALSE	3.97143e-05	0.000114696	FALSE
rs45510091	A	G	A	G	Depression	Follicular lymphoma	0.9459	0.0331	0.0095	0.0004759	0.95015	-0.0016	0.2578	0.9951	500199	96499	logOR	4	122465996	FALSE	1.70417e-05	3.68569e-08	TRUE
rs4772087	T	C	T	C	Depression	Follicular lymphoma	0.3766	0.0213	0.0045	1.739e-06	0.4188	-0.0711	0.1155	0.5382	500199	96499	logOR	13	98462787	FALSE	3.23753e-05	0.000373879	FALSE
rs56314503	T	G	T	G	Depression	Follicular lymphoma	0.7528	-0.0211	0.005	2.369e-05	0.787	-0.0254	0.1391	0.8554	500199	96499	logOR	12	84100657	FALSE	2.51828e-05	3.28722e-05	FALSE
rs57344483	A	G	A	G	Depression	Follicular lymphoma	0.9257	-0.038	0.0082	3.533e-06	0.1265	-0.1661	0.1714	0.3326	500199	96499	logOR	11	127158015	FALSE	3.0188e-05	0.000925789	FALSE
rs58104186	A	G	A	G	Depression	Follicular lymphoma	0.4668	0.0237	0.0043	4.706e-08	0.4384	0.0391	0.1143	0.732099	500199	96499	logOR	7	109510180	FALSE	4.24933e-05	0.000114399	FALSE
rs58621819	A	T	A	T	Depression	Follicular lymphoma	0.7869	-0.0277	0.0053	1.876e-07	0.8878	0.0715	0.1789	0.6894	500199	96499	logOR	11	65558683	TRUE	3.91081e-05	0.000154766	FALSE
rs59283172	A	G	A	G	Depression	Follicular lymphoma	0.1081	-0.039	0.007	2.409e-08	0.131	-0.1023	0.1661	0.5378	500199	96499	logOR	9	25266031	FALSE	4.45731e-05	0.000361998	FALSE
rs5995992	T	C	T	C	Depression	Follicular lymphoma	0.7148	-0.0213	0.0048	8.282e-06	0.6861	0.1404	0.1218	0.2493	500199	96499	logOR	22	41091214	FALSE	2.81127e-05	0.00128877	FALSE
rs60157091	T	C	T	C	Depression	Follicular lymphoma	0.5126	0.0215	0.0043	6.408e-07	0.5036	0.0302	0.1137	0.7905	500199	96499	logOR	5	62213828	FALSE	3.51032e-05	6.92983e-05	FALSE
rs61902811	A	G	A	G	Depression	Follicular lymphoma	0.3678	-0.0277	0.0044	5.001e-10	0.2051	-0.2691	0.1391	0.0530701	500199	96499	logOR	11	113500036	FALSE	5.4228e-05	0.00357578	FALSE
rs61990288	A	G	A	G	Depression	Follicular lymphoma	0.5102	-0.0295	0.0043	6.912e-12	0.4765	-0.0861	0.1129	0.4455	500199	96499	logOR	14	41605523	FALSE	6.60992e-05	0.000561776	FALSE
rs62091461	T	C	T	C	Depression	Follicular lymphoma	0.2326	-0.028	0.0051	3.978e-08	0.3303	0.1173	0.12	0.3284	500199	96499	logOR	18	54821441	FALSE	4.25354e-05	0.000924283	FALSE
rs62188629	A	G	A	G	Depression	Follicular lymphoma	0.312	0.0262	0.0047	1.854e-08	0.3476	0.0252	0.1187	0.8319	500199	96499	logOR	2	207181588	FALSE	4.47866e-05	4.37721e-05	TRUE
rs6783233	T	C	T	C	Depression	Follicular lymphoma	0.285	0.0295	0.0048	7.067e-10	0.2095	-0.1295	0.1395	0.3532	500199	96499	logOR	3	117828330	FALSE	5.39005e-05	0.000843491	FALSE
rs7030813	T	C	T	C	Depression	Follicular lymphoma	0.3756	0.0247	0.0045	3.453e-08	0.5003	-0.0416	0.1138	0.714801	500199	96499	logOR	9	37000690	FALSE	4.34896e-05	0.000131489	FALSE
rs7117514	A	G	A	G	Depression	Follicular lymphoma	0.5366	-0.02	0.0043	3.627e-06	0.5722	0.0941	0.1142	0.4103	500199	96499	logOR	11	70703320	FALSE	3.02326e-05	0.000658421	FALSE
rs7193263	A	G	A	G	Depression	Follicular lymphoma	0.6754	-0.0208	0.0046	7.125e-06	0.6301	0.0831	0.1176	0.4798	500199	96499	logOR	16	6269504	FALSE	2.883e-05	0.000488996	FALSE
rs7200826	T	C	T	C	Depression	Follicular lymphoma	0.2568	0.0268	0.0049	5.488e-08	0.3377	-0.0666	0.1201	0.579101	500199	96499	logOR	16	12972976	FALSE	4.16652e-05	0.000301457	FALSE
rs7227069	A	G	A	G	Depression	Follicular lymphoma	0.4317	0.0254	0.0043	4.635e-09	0.4136	0.1285	0.1147	0.2625	500199	96499	logOR	18	53205432	FALSE	4.81092e-05	0.00121583	FALSE
rs725616	T	C	T	C	Depression	Follicular lymphoma	0.3623	0.0204	0.0045	5.101e-06	0.3943	-0.1626	0.1164	0.1626	500199	96499	logOR	6	147629286	FALSE	2.9225e-05	0.00191564	FALSE
rs7585722	T	C	T	C	Depression	Follicular lymphoma	0.8468	-0.027	0.0059	5.329e-06	0.90796	-0.0928	0.1954	0.634699	500199	96499	logOR	2	86592005	FALSE	2.87459e-05	0.000218709	FALSE
rs7624336	T	G	T	G	Depression	Follicular lymphoma	0.2109	0.0258	0.0053	1.046e-06	0.1621	-0.0387	0.153	0.8002	500199	96499	logOR	3	53213434	FALSE	3.36709e-05	6.18289e-05	FALSE
rs7685686	A	G	A	G	Depression	Follicular lymphoma	0.5772	0.0234	0.0045	2.072e-07	0.4716	0.015	0.1141	0.8954	500199	96499	logOR	4	3233101	FALSE	4.0616e-05	1.70425e-05	TRUE
rs7758630	A	T	A	T	Depression	Follicular lymphoma	0.4046	-0.0229	0.0044	1.824e-07	0.4088	-0.0041	0.1149	0.9714	500199	96499	logOR	6	100978244	TRUE	3.83982e-05	1.23491e-06	TRUE
rs7807677	T	C	T	C	Depression	Follicular lymphoma	0.5483	0.0274	0.0043	2.381e-10	0.6206	-0.0389	0.116	0.7373	500199	96499	logOR	7	117879955	FALSE	5.65154e-05	0.000108289	FALSE
rs78337797	T	G	T	G	Depression	Follicular lymphoma	0.8763	0.0303	0.0067	5.31e-06	0.90124	-0.0584	0.1902	0.7587	500199	96499	logOR	12	23834991	FALSE	3.02494e-05	9.22632e-05	FALSE
rs7837935	T	G	T	G	Depression	Follicular lymphoma	0.1558	-0.0287	0.0059	1.324e-06	0.1196	0.0833	0.1727	0.6296	500199	96499	logOR	8	64655657	FALSE	3.29294e-05	0.000222037	FALSE
rs7932640	T	C	T	C	Depression	Follicular lymphoma	0.447	0.0281	0.0044	9.815e-11	0.5118	0.2493	0.1133	0.0278099	500199	96499	logOR	11	89011257	FALSE	5.93254e-05	0.00469806	FALSE
rs8037355	T	C	T	C	Depression	Follicular lymphoma	0.5515	-0.0177	0.0043	4.065e-05	0.457	-0.1479	0.1134	0.1923	500199	96499	logOR	15	37351630	FALSE	2.35541e-05	0.00164724	FALSE
rs913930	A	G	A	G	Depression	Follicular lymphoma	0.6413	-0.0171	0.0045	0.0001566	0.6149	0.0378	0.1167	0.745799	500199	96499	logOR	9	117721731	FALSE	2.04455e-05	0.000102834	FALSE
rs9363467	T	C	T	C	Depression	Follicular lymphoma	0.5963	0.0239	0.0045	8.561e-08	0.6007	-0.0056	0.1153	0.9609	500199	96499	logOR	6	65859003	FALSE	4.17948e-05	2.28641e-06	TRUE
rs9545360	A	C	A	C	Depression	Follicular lymphoma	0.1829	-0.0278	0.0056	7.859e-07	0.1462	-0.2052	0.1592	0.1975	500199	96499	logOR	13	80273559	FALSE	3.51063e-05	0.00159509	FALSE
rs9592461	A	G	A	G	Depression	Follicular lymphoma	0.4812	0.0179	0.0043	3.013e-05	0.5319	0.0644	0.1131	0.5689	500199	96499	logOR	13	66376438	FALSE	2.43132e-05	0.00031378	FALSE
rs997934	T	C	T	C	Depression	Follicular lymphoma	0.3788	0.0195	0.0044	1.156e-05	0.4447	-0.1108	0.1146	0.3336	500199	96499	logOR	10	1753000	FALSE	2.7197e-05	0.000920653	FALSE
rs1002656	T	C	T	C	Depression	Follicular lymphoma (ICD C excluded)	0.7076	-0.0248	0.0047	1.554e-07	0.6804	-0.1138	0.1223	0.3521	500199	96499	logOR	1	36728502	FALSE	3.86788e-05	NA	NA
rs10061069	C	G	C	G	Depression	Follicular lymphoma (ICD C excluded)	0.2222	-0.028	0.0052	6.517e-08	0.08028	-0.4114	0.205	0.0447796	500199	96499	logOR	5	93745680	TRUE	4.11843e-05	NA	NA
rs1021363	A	G	A	G	Depression	Follicular lymphoma (ICD C excluded)	0.3566	0.03	0.0045	2.287e-11	0.2597	0.0178	0.1289	0.8899	500199	96499	logOR	10	104876923	FALSE	6.27623e-05	NA	NA
rs1045430	T	G	T	G	Depression	Follicular lymphoma (ICD C excluded)	0.4806	-0.0257	0.0043	2.208e-09	0.5051	-0.1427	0.1131	0.2069	500199	96499	logOR	14	74663532	FALSE	5.01132e-05	NA	NA
rs10774600	T	C	T	C	Depression	Follicular lymphoma (ICD C excluded)	0.1668	-0.0262	0.0058	7.396e-06	0.1225	-0.0782	0.1741	0.6532	500199	96499	logOR	12	110303551	FALSE	2.89972e-05	NA	NA
rs10789214	T	C	T	C	Depression	Follicular lymphoma (ICD C excluded)	0.5629	0.025	0.0044	9.04e-09	0.5541	0.0064	0.1144	0.9552	500199	96499	logOR	1	66686816	FALSE	4.67405e-05	NA	NA
rs10817969	T	G	T	G	Depression	Follicular lymphoma (ICD C excluded)	0.7194	0.028	0.0048	4.711e-09	0.6766	-0.0645	0.1212	0.5946	500199	96499	logOR	9	116969080	FALSE	4.81033e-05	NA	NA
rs10890020	A	G	A	G	Depression	Follicular lymphoma (ICD C excluded)	0.519	-0.0277	0.0043	1.379e-10	0.4854	-0.0809	0.113	0.4743	500199	96499	logOR	1	73211320	FALSE	5.82195e-05	NA	NA
rs10913112	T	C	T	C	Depression	Follicular lymphoma (ICD C excluded)	0.378	-0.0262	0.0045	4.525e-09	0.3784	-0.0806	0.1176	0.493	500199	96499	logOR	1	175944692	FALSE	4.90552e-05	NA	NA
rs1095626	T	C	T	C	Depression	Follicular lymphoma (ICD C excluded)	0.5828	-0.0236	0.0044	6.151e-08	0.4941	-0.2741	0.1138	0.0159801	500199	96499	logOR	3	158261385	FALSE	4.11615e-05	NA	NA
rs11135349	A	C	A	C	Depression	Follicular lymphoma (ICD C excluded)	0.4674	-0.029	0.0043	1.644e-11	0.3848	0.1728	0.1169	0.1393	500199	96499	logOR	5	165096466	FALSE	6.36326e-05	NA	NA
rs113188507	A	G	A	G	Depression	Follicular lymphoma (ICD C excluded)	0.2888	0.0163	0.0047	0.0005984	0.1947	0.1976	0.142	0.1642	500199	96499	logOR	1	80343951	FALSE	1.65874e-05	NA	NA
rs1152578	T	C	T	C	Depression	Follicular lymphoma (ICD C excluded)	0.4395	-0.019	0.0043	1.187e-05	0.435	-0.1534	0.1138	0.1777	500199	96499	logOR	14	64233581	FALSE	2.70303e-05	NA	NA
rs1226412	T	C	T	C	Depression	Follicular lymphoma (ICD C excluded)	0.7947	0.0215	0.0053	5.621e-05	0.7574	0.1312	0.132	0.3203	500199	96499	logOR	2	156254801	FALSE	2.29235e-05	NA	NA
rs12624433	A	G	A	G	Depression	Follicular lymphoma (ICD C excluded)	0.254	0.0313	0.005	2.836e-10	0.2824	-0.1841	0.1251	0.1412	500199	96499	logOR	20	46073481	FALSE	5.64233e-05	NA	NA
rs12966052	C	G	C	G	Depression	Follicular lymphoma (ICD C excluded)	0.1817	-0.0341	0.0056	9.713e-10	0.2062	-0.0215	0.1401	0.8778	500199	96499	logOR	18	55088940	TRUE	5.25503e-05	NA	NA
rs12967143	C	G	C	G	Depression	Follicular lymphoma (ICD C excluded)	0.7012	-0.0345	0.0047	2.527e-13	0.7434	0.0858	0.1299	0.508899	500199	96499	logOR	18	55431781	TRUE	7.57965e-05	NA	NA
rs12967855	A	G	A	G	Depression	Follicular lymphoma (ICD C excluded)	0.3303	0.0294	0.0046	1.501e-10	0.2917	0.0511	0.1238	0.679499	500199	96499	logOR	18	37599845	FALSE	5.81139e-05	NA	NA
rs13084037	A	G	A	G	Depression	Follicular lymphoma (ICD C excluded)	0.7743	-0.0291	0.0052	1.719e-08	0.7878	0.1843	0.1376	0.1804	500199	96499	logOR	3	49199006	FALSE	4.4981e-05	NA	NA
rs1343605	A	C	A	C	Depression	Follicular lymphoma (ICD C excluded)	0.3821	0.024	0.0045	7.184e-08	0.3727	0.0495	0.1177	0.673899	500199	96499	logOR	13	53072913	FALSE	4.13353e-05	NA	NA
rs1354115	A	C	A	C	Depression	Follicular lymphoma (ICD C excluded)	0.6293	0.0153	0.0045	0.0005909	0.6527	-0.1705	0.1186	0.1504	500199	96499	logOR	9	2983774	FALSE	1.65988e-05	NA	NA
rs1409379	T	C	T	C	Depression	Follicular lymphoma (ICD C excluded)	0.7638	0.0306	0.0051	1.406e-09	0.6891	-0.1173	0.1223	0.3377	500199	96499	logOR	13	31335654	FALSE	5.13454e-05	NA	NA
rs141954845	A	G	A	G	Depression	Follicular lymphoma (ICD C excluded)	0.3957	0.0247	0.0045	2.965e-08	0.4331	0.0274	0.1144	0.811	500199	96499	logOR	3	61228319	FALSE	4.4342e-05	NA	NA
rs143186028	T	G	T	G	Depression	Follicular lymphoma (ICD C excluded)	0.1797	0.0234	0.0056	3.421e-05	0.2541	0.0135	0.1312	0.9183	500199	96499	logOR	20	41368764	FALSE	2.45337e-05	NA	NA
rs1448938	A	G	A	G	Depression	Follicular lymphoma (ICD C excluded)	0.4199	0.0176	0.0043	4.788e-05	0.497	-0.0056	0.1126	0.9601	500199	96499	logOR	11	30988908	FALSE	2.29343e-05	NA	NA
rs1466887	T	C	T	C	Depression	Follicular lymphoma (ICD C excluded)	0.5485	-0.0211	0.0044	1.367e-06	0.5806	-0.1159	0.115	0.3139	500199	96499	logOR	1	37243727	FALSE	3.35125e-05	NA	NA
rs1568452	T	C	T	C	Depression	Follicular lymphoma (ICD C excluded)	0.3811	0.0213	0.0044	1.508e-06	0.3198	0.0684	0.1218	0.574101	500199	96499	logOR	2	57802510	FALSE	3.25257e-05	NA	NA
rs16887442	T	C	T	C	Depression	Follicular lymphoma (ICD C excluded)	0.428	0.0159	0.0044	0.0002622	0.4054	0.006	0.1151	0.9587	500199	96499	logOR	7	83321019	FALSE	1.88125e-05	NA	NA
rs169235	A	G	A	G	Depression	Follicular lymphoma (ICD C excluded)	0.7529	-0.0231	0.005	3.632e-06	0.7617	0.2197	0.1325	0.0973509	500199	96499	logOR	1	181772165	FALSE	3.01747e-05	NA	NA
rs17641524	T	C	T	C	Depression	Follicular lymphoma (ICD C excluded)	0.2101	-0.03	0.0053	1.502e-08	0.1444	-0.0169	0.1598	0.9157	500199	96499	logOR	1	197735587	FALSE	4.53986e-05	NA	NA
rs1956373	T	G	T	G	Depression	Follicular lymphoma (ICD C excluded)	0.7486	-0.021	0.005	2.346e-05	0.8155	0.0883	0.1456	0.5441	500199	96499	logOR	14	59687050	FALSE	2.52269e-05	NA	NA
rs1982277	T	C	T	C	Depression	Follicular lymphoma (ICD C excluded)	0.7573	0.0296	0.0051	5.352e-09	0.8116	0.0389	0.1453	0.7889	500199	96499	logOR	9	11513019	FALSE	4.89465e-05	NA	NA
rs198457	T	C	T	C	Depression	Follicular lymphoma (ICD C excluded)	0.1886	-0.0315	0.0056	1.9e-08	0.1018	-0.3566	0.1896	0.0599501	500199	96499	logOR	11	61704206	FALSE	4.61529e-05	NA	NA
rs200949	A	G	A	G	Depression	Follicular lymphoma (ICD C excluded)	0.8681	0.0538	0.0064	3.607e-17	0.93798	-0.4087	0.2473	0.0984396	500199	96499	logOR	6	27867657	FALSE	0.00010073	NA	NA
rs2043539	A	G	A	G	Depression	Follicular lymphoma (ICD C excluded)	0.4179	0.0299	0.0043	5.423e-12	0.3626	0.0685	0.1171	0.5589	500199	96499	logOR	7	12215808	FALSE	6.61006e-05	NA	NA
rs2187490	T	G	T	G	Depression	Follicular lymphoma (ICD C excluded)	0.9081	-0.0383	0.0074	2.574e-07	0.91684	0.1616	0.206	0.4327	500199	96499	logOR	11	118842471	FALSE	3.72094e-05	NA	NA
rs2509805	T	C	T	C	Depression	Follicular lymphoma (ICD C excluded)	0.3241	0.0239	0.0046	2.404e-07	0.3647	0.0409	0.1184	0.7295	500199	96499	logOR	11	57883324	FALSE	3.80331e-05	NA	NA
rs2568958	A	G	A	G	Depression	Follicular lymphoma (ICD C excluded)	0.6042	0.0382	0.0044	2.902e-18	0.6472	-0.2615	0.1186	0.0273899	500199	96499	logOR	1	72347064	FALSE	0.000106062	NA	NA
rs2670139	T	C	T	C	Depression	Follicular lymphoma (ICD C excluded)	0.7649	-0.0256	0.0051	4.223e-07	0.6162	-0.0447	0.1163	0.7006	500199	96499	logOR	9	123921676	FALSE	3.58215e-05	NA	NA
rs301799	T	C	T	C	Depression	Follicular lymphoma (ICD C excluded)	0.5792	-0.023	0.0044	1.209e-07	0.689	-0.0721	0.1221	0.5547	500199	96499	logOR	1	8477229	FALSE	3.9189e-05	NA	NA
rs30266	A	G	A	G	Depression	Follicular lymphoma (ICD C excluded)	0.3271	0.0366	0.0046	1.428e-15	0.2857	0.1706	0.125	0.1724	500199	96499	logOR	5	104739429	FALSE	8.9614e-05	NA	NA
rs3099439	T	C	T	C	Depression	Follicular lymphoma (ICD C excluded)	0.5351	-0.0241	0.0043	2.777e-08	0.5566	-0.1957	0.1141	0.0862402	500199	96499	logOR	5	88249501	FALSE	4.39168e-05	NA	NA
rs3213572	A	G	A	G	Depression	Follicular lymphoma (ICD C excluded)	0.4703	0.0176	0.0043	4.411e-05	0.4524	0.0786	0.1147	0.4931	500199	96499	logOR	12	120767275	FALSE	2.34553e-05	NA	NA
rs34653192	C	G	C	G	Depression	Follicular lymphoma (ICD C excluded)	0.3225	-0.0223	0.0047	1.628e-06	0.2909	-0.134	0.1253	0.2847	500199	96499	logOR	9	31124454	TRUE	3.3026e-05	NA	NA
rs3823624	T	C	T	C	Depression	Follicular lymphoma (ICD C excluded)	0.8152	0.03	0.0056	7.178e-08	0.72	0.2883	0.1266	0.0227997	500199	96499	logOR	7	2070711	FALSE	4.12109e-05	NA	NA
rs4346585	T	C	T	C	Depression	Follicular lymphoma (ICD C excluded)	0.6938	-0.0248	0.0047	1.414e-07	0.6593	-0.0419	0.1202	0.7274	500199	96499	logOR	3	44698340	FALSE	3.97143e-05	NA	NA
rs45510091	A	G	A	G	Depression	Follicular lymphoma (ICD C excluded)	0.9459	0.0331	0.0095	0.0004759	0.95024	0.0052	0.2568	0.9839	500199	96499	logOR	4	122465996	FALSE	1.70417e-05	NA	NA
rs4772087	T	C	T	C	Depression	Follicular lymphoma (ICD C excluded)	0.3766	0.0213	0.0045	1.739e-06	0.4191	-0.0721	0.1155	0.5329	500199	96499	logOR	13	98462787	FALSE	3.23753e-05	NA	NA
rs56314503	T	G	T	G	Depression	Follicular lymphoma (ICD C excluded)	0.7528	-0.0211	0.005	2.369e-05	0.787	-0.0238	0.139	0.8641	500199	96499	logOR	12	84100657	FALSE	2.51828e-05	NA	NA
rs57344483	A	G	A	G	Depression	Follicular lymphoma (ICD C excluded)	0.9257	-0.038	0.0082	3.533e-06	0.1267	-0.1649	0.1716	0.3367	500199	96499	logOR	11	127158015	FALSE	3.0188e-05	NA	NA
rs58104186	A	G	A	G	Depression	Follicular lymphoma (ICD C excluded)	0.4668	0.0237	0.0043	4.706e-08	0.4392	0.0391	0.1144	0.732501	500199	96499	logOR	7	109510180	FALSE	4.24933e-05	NA	NA
rs58621819	A	T	A	T	Depression	Follicular lymphoma (ICD C excluded)	0.7869	-0.0277	0.0053	1.876e-07	0.8886	0.0607	0.1801	0.7359	500199	96499	logOR	11	65558683	TRUE	3.91081e-05	NA	NA
rs59283172	A	G	A	G	Depression	Follicular lymphoma (ICD C excluded)	0.1081	-0.039	0.007	2.409e-08	0.1311	-0.1071	0.1659	0.518601	500199	96499	logOR	9	25266031	FALSE	4.45731e-05	NA	NA
rs5995992	T	C	T	C	Depression	Follicular lymphoma (ICD C excluded)	0.7148	-0.0213	0.0048	8.282e-06	0.6864	0.1404	0.1217	0.2487	500199	96499	logOR	22	41091214	FALSE	2.81127e-05	NA	NA
rs60157091	T	C	T	C	Depression	Follicular lymphoma (ICD C excluded)	0.5126	0.0215	0.0043	6.408e-07	0.5037	0.0359	0.1136	0.7519	500199	96499	logOR	5	62213828	FALSE	3.51032e-05	NA	NA
rs61902811	A	G	A	G	Depression	Follicular lymphoma (ICD C excluded)	0.3678	-0.0277	0.0044	5.001e-10	0.2047	-0.2645	0.1396	0.0581206	500199	96499	logOR	11	113500036	FALSE	5.4228e-05	NA	NA
rs61990288	A	G	A	G	Depression	Follicular lymphoma (ICD C excluded)	0.5102	-0.0295	0.0043	6.912e-12	0.4767	-0.0901	0.1131	0.4254	500199	96499	logOR	14	41605523	FALSE	6.60992e-05	NA	NA
rs62091461	T	C	T	C	Depression	Follicular lymphoma (ICD C excluded)	0.2326	-0.028	0.0051	3.978e-08	0.3308	0.1143	0.1202	0.3418	500199	96499	logOR	18	54821441	FALSE	4.25354e-05	NA	NA
rs62188629	A	G	A	G	Depression	Follicular lymphoma (ICD C excluded)	0.312	0.0262	0.0047	1.854e-08	0.348	0.0182	0.1187	0.8782	500199	96499	logOR	2	207181588	FALSE	4.47866e-05	NA	NA
rs6783233	T	C	T	C	Depression	Follicular lymphoma (ICD C excluded)	0.285	0.0295	0.0048	7.067e-10	0.2091	-0.1229	0.1395	0.3785	500199	96499	logOR	3	117828330	FALSE	5.39005e-05	NA	NA
rs7030813	T	C	T	C	Depression	Follicular lymphoma (ICD C excluded)	0.3756	0.0247	0.0045	3.453e-08	0.501	-0.0429	0.1139	0.7061	500199	96499	logOR	9	37000690	FALSE	4.34896e-05	NA	NA
rs7117514	A	G	A	G	Depression	Follicular lymphoma (ICD C excluded)	0.5366	-0.02	0.0043	3.627e-06	0.5728	0.092	0.1143	0.4207	500199	96499	logOR	11	70703320	FALSE	3.02326e-05	NA	NA
rs7193263	A	G	A	G	Depression	Follicular lymphoma (ICD C excluded)	0.6754	-0.0208	0.0046	7.125e-06	0.6301	0.0827	0.1178	0.4828	500199	96499	logOR	16	6269504	FALSE	2.883e-05	NA	NA
rs7200826	T	C	T	C	Depression	Follicular lymphoma (ICD C excluded)	0.2568	0.0268	0.0049	5.488e-08	0.3374	-0.0591	0.1206	0.6239	500199	96499	logOR	16	12972976	FALSE	4.16652e-05	NA	NA
rs7227069	A	G	A	G	Depression	Follicular lymphoma (ICD C excluded)	0.4317	0.0254	0.0043	4.635e-09	0.4133	0.1314	0.1149	0.2528	500199	96499	logOR	18	53205432	FALSE	4.81092e-05	NA	NA
rs725616	T	C	T	C	Depression	Follicular lymphoma (ICD C excluded)	0.3623	0.0204	0.0045	5.101e-06	0.3942	-0.1629	0.1166	0.1623	500199	96499	logOR	6	147629286	FALSE	2.9225e-05	NA	NA
rs7585722	T	C	T	C	Depression	Follicular lymphoma (ICD C excluded)	0.8468	-0.027	0.0059	5.329e-06	0.90825	-0.0917	0.1954	0.639	500199	96499	logOR	2	86592005	FALSE	2.87459e-05	NA	NA
rs7624336	T	G	T	G	Depression	Follicular lymphoma (ICD C excluded)	0.2109	0.0258	0.0053	1.046e-06	0.1618	-0.0352	0.1532	0.8184	500199	96499	logOR	3	53213434	FALSE	3.36709e-05	NA	NA
rs7685686	A	G	A	G	Depression	Follicular lymphoma (ICD C excluded)	0.5772	0.0234	0.0045	2.072e-07	0.4706	0.017	0.1143	0.8814	500199	96499	logOR	4	3233101	FALSE	4.0616e-05	NA	NA
rs7758630	A	T	A	T	Depression	Follicular lymphoma (ICD C excluded)	0.4046	-0.0229	0.0044	1.824e-07	0.4088	-0.0023	0.115	0.9839	500199	96499	logOR	6	100978244	TRUE	3.83982e-05	NA	NA
rs7807677	T	C	T	C	Depression	Follicular lymphoma (ICD C excluded)	0.5483	0.0274	0.0043	2.381e-10	0.6206	-0.0362	0.1159	0.7548	500199	96499	logOR	7	117879955	FALSE	5.65154e-05	NA	NA
rs78337797	T	G	T	G	Depression	Follicular lymphoma (ICD C excluded)	0.8763	0.0303	0.0067	5.31e-06	0.90133	-0.0561	0.19	0.768	500199	96499	logOR	12	23834991	FALSE	3.02494e-05	NA	NA
rs7837935	T	G	T	G	Depression	Follicular lymphoma (ICD C excluded)	0.1558	-0.0287	0.0059	1.324e-06	0.1191	0.0929	0.1733	0.592	500199	96499	logOR	8	64655657	FALSE	3.29294e-05	NA	NA
rs7932640	T	C	T	C	Depression	Follicular lymphoma (ICD C excluded)	0.447	0.0281	0.0044	9.815e-11	0.5122	0.2456	0.1134	0.03039	500199	96499	logOR	11	89011257	FALSE	5.93254e-05	NA	NA
rs8037355	T	C	T	C	Depression	Follicular lymphoma (ICD C excluded)	0.5515	-0.0177	0.0043	4.065e-05	0.4566	-0.1429	0.1133	0.2075	500199	96499	logOR	15	37351630	FALSE	2.35541e-05	NA	NA
rs913930	A	G	A	G	Depression	Follicular lymphoma (ICD C excluded)	0.6413	-0.0171	0.0045	0.0001566	0.6142	0.0401	0.1169	0.731799	500199	96499	logOR	9	117721731	FALSE	2.04455e-05	NA	NA
rs9363467	T	C	T	C	Depression	Follicular lymphoma (ICD C excluded)	0.5963	0.0239	0.0045	8.561e-08	0.6005	-0.008	0.1152	0.945	500199	96499	logOR	6	65859003	FALSE	4.17948e-05	NA	NA
rs9545360	A	C	A	C	Depression	Follicular lymphoma (ICD C excluded)	0.1829	-0.0278	0.0056	7.859e-07	0.146	-0.2081	0.1593	0.1915	500199	96499	logOR	13	80273559	FALSE	3.51063e-05	NA	NA
rs9592461	A	G	A	G	Depression	Follicular lymphoma (ICD C excluded)	0.4812	0.0179	0.0043	3.013e-05	0.5326	0.0634	0.1133	0.5755	500199	96499	logOR	13	66376438	FALSE	2.43132e-05	NA	NA
rs997934	T	C	T	C	Depression	Follicular lymphoma (ICD C excluded)	0.3788	0.0195	0.0044	1.156e-05	0.4443	-0.1089	0.1144	0.3409	500199	96499	logOR	10	1753000	FALSE	2.7197e-05	NA	NA
rs1002656	T	C	T	C	Depression	Non-follicular lymphoma	0.7076	-0.0248	0.0047	1.554e-07	0.6808	-0.1675	0.0826	0.0426796	500199	96499	logOR	1	36728502	FALSE	3.86788e-05	0.00184982	FALSE
rs10061069	C	G	C	G	Depression	Non-follicular lymphoma	0.2222	-0.028	0.0052	6.517e-08	0.08069	0.3634	0.1411	0.01	500199	96499	logOR	5	93745680	TRUE	4.11843e-05	0.00296881	FALSE
rs1021363	A	G	A	G	Depression	Non-follicular lymphoma	0.3566	0.03	0.0045	2.287e-11	0.2597	-0.0117	0.0876	0.8941	500199	96499	logOR	10	104876923	FALSE	6.27623e-05	7.99962e-06	TRUE
rs1045430	T	G	T	G	Depression	Non-follicular lymphoma	0.4806	-0.0257	0.0043	2.208e-09	0.5049	-0.117	0.0766	0.1267	500199	96499	logOR	14	74663532	FALSE	5.01132e-05	0.00103906	FALSE
rs10774600	T	C	T	C	Depression	Non-follicular lymphoma	0.1668	-0.0262	0.0058	7.396e-06	0.1225	0.0266	0.1181	0.8219	500199	96499	logOR	12	110303551	FALSE	2.89972e-05	2.31184e-05	TRUE
rs10789214	T	C	T	C	Depression	Non-follicular lymphoma	0.5629	0.025	0.0044	9.04e-09	0.5544	-0.0583	0.0775	0.4518	500199	96499	logOR	1	66686816	FALSE	4.67405e-05	0.000255162	FALSE
rs10817969	T	G	T	G	Depression	Non-follicular lymphoma	0.7194	0.028	0.0048	4.711e-09	0.6768	-0.0261	0.082	0.75	500199	96499	logOR	9	116969080	FALSE	4.81033e-05	4.52913e-05	TRUE
rs10890020	A	G	A	G	Depression	Non-follicular lymphoma	0.519	-0.0277	0.0043	1.379e-10	0.4859	-0.0063	0.0766	0.9342	500199	96499	logOR	1	73211320	FALSE	5.82195e-05	3.01367e-06	TRUE
rs10913112	T	C	T	C	Depression	Non-follicular lymphoma	0.378	-0.0262	0.0045	4.525e-09	0.3783	0.008	0.0795	0.9202	500199	96499	logOR	1	175944692	FALSE	4.90552e-05	4.57527e-06	TRUE
rs1095626	T	C	T	C	Depression	Non-follicular lymphoma	0.5828	-0.0236	0.0044	6.151e-08	0.4932	-0.0424	0.0769	0.5811	500199	96499	logOR	3	158261385	FALSE	4.11615e-05	0.000136569	FALSE
rs11135349	A	C	A	C	Depression	Non-follicular lymphoma	0.4674	-0.029	0.0043	1.644e-11	0.3853	0.021	0.0791	0.7905	500199	96499	logOR	5	165096466	FALSE	6.36326e-05	3.17474e-05	TRUE
rs113188507	A	G	A	G	Depression	Non-follicular lymphoma	0.2888	0.0163	0.0047	0.0005984	0.195	0.1286	0.0965	0.1827	500199	96499	logOR	1	80343951	FALSE	1.65874e-05	0.000788481	FALSE
rs1152578	T	C	T	C	Depression	Non-follicular lymphoma	0.4395	-0.019	0.0043	1.187e-05	0.4344	-0.0302	0.0771	0.6953	500199	96499	logOR	14	64233581	FALSE	2.70303e-05	6.81091e-05	FALSE
rs1226412	T	C	T	C	Depression	Non-follicular lymphoma	0.7947	0.0215	0.0053	5.621e-05	0.7569	-0.1575	0.0893	0.0778108	500199	96499	logOR	2	156254801	FALSE	2.29235e-05	0.00138549	FALSE
rs12624433	A	G	A	G	Depression	Non-follicular lymphoma	0.254	0.0313	0.005	2.836e-10	0.2826	0.1545	0.085	0.0692102	500199	96499	logOR	20	46073481	FALSE	5.64233e-05	0.00146884	FALSE
rs12966052	C	G	C	G	Depression	Non-follicular lymphoma	0.1817	-0.0341	0.0056	9.713e-10	0.2064	0.0446	0.0948	0.6384	500199	96499	logOR	18	55088940	TRUE	5.25503e-05	9.90284e-05	FALSE
rs12967143	C	G	C	G	Depression	Non-follicular lymphoma	0.7012	-0.0345	0.0047	2.527e-13	0.7438	0.1168	0.0879	0.1838	500199	96499	logOR	18	55431781	TRUE	7.57965e-05	0.000789586	FALSE
rs12967855	A	G	A	G	Depression	Non-follicular lymphoma	0.3303	0.0294	0.0046	1.501e-10	0.2911	-0.0014	0.0839	0.9867	500199	96499	logOR	18	37599845	FALSE	5.81139e-05	1.22943e-07	TRUE
rs13084037	A	G	A	G	Depression	Non-follicular lymphoma	0.7743	-0.0291	0.0052	1.719e-08	0.7873	0.1568	0.0937	0.0944191	500199	96499	logOR	3	49199006	FALSE	4.4981e-05	0.00124991	FALSE
rs1343605	A	C	A	C	Depression	Non-follicular lymphoma	0.3821	0.024	0.0045	7.184e-08	0.3727	0.0016	0.0794	0.9841	500199	96499	logOR	13	53072913	FALSE	4.13353e-05	1.81927e-07	TRUE
rs1354115	A	C	A	C	Depression	Non-follicular lymphoma	0.6293	0.0153	0.0045	0.0005909	0.6521	-0.2123	0.0805	0.008342	500199	96499	logOR	9	2983774	FALSE	1.65988e-05	0.00309844	FALSE
rs1409379	T	C	T	C	Depression	Non-follicular lymphoma	0.7638	0.0306	0.0051	1.406e-09	0.6894	0.0336	0.083	0.6856	500199	96499	logOR	13	31335654	FALSE	5.13454e-05	7.34752e-05	FALSE
rs141954845	A	G	A	G	Depression	Non-follicular lymphoma	0.3957	0.0247	0.0045	2.965e-08	0.4331	0.0625	0.0774	0.4193	500199	96499	logOR	3	61228319	FALSE	4.4342e-05	0.00029144	FALSE
rs143186028	T	G	T	G	Depression	Non-follicular lymphoma	0.1797	0.0234	0.0056	3.421e-05	0.2535	0.0022	0.0885	0.9798	500199	96499	logOR	20	41368764	FALSE	2.45337e-05	2.78403e-07	TRUE
rs1448938	A	G	A	G	Depression	Non-follicular lymphoma	0.4199	0.0176	0.0043	4.788e-05	0.4964	0.0533	0.0765	0.4861	500199	96499	logOR	11	30988908	FALSE	2.29343e-05	0.000215824	FALSE
rs1466887	T	C	T	C	Depression	Non-follicular lymphoma	0.5485	-0.0211	0.0044	1.367e-06	0.5808	0.0414	0.0778	0.5947	500199	96499	logOR	1	37243727	FALSE	3.35125e-05	0.000126828	FALSE
rs1568452	T	C	T	C	Depression	Non-follicular lymphoma	0.3811	0.0213	0.0044	1.508e-06	0.3194	0.028	0.0826	0.734199	500199	96499	logOR	2	57802510	FALSE	3.25257e-05	5.18015e-05	FALSE
rs16887442	T	C	T	C	Depression	Non-follicular lymphoma	0.428	0.0159	0.0044	0.0002622	0.4058	0.14	0.078	0.0727194	500199	96499	logOR	7	83321019	FALSE	1.88125e-05	0.00143449	FALSE
rs169235	A	G	A	G	Depression	Non-follicular lymphoma	0.7529	-0.0231	0.005	3.632e-06	0.7612	0.0907	0.0897	0.3117	500199	96499	logOR	1	181772165	FALSE	3.01747e-05	0.00045433	FALSE
rs17641524	T	C	T	C	Depression	Non-follicular lymphoma	0.2101	-0.03	0.0053	1.502e-08	0.1447	0.017	0.1091	0.876	500199	96499	logOR	1	197735587	FALSE	4.53986e-05	1.08718e-05	TRUE
rs1956373	T	G	T	G	Depression	Non-follicular lymphoma	0.7486	-0.021	0.005	2.346e-05	0.815	-0.0407	0.0994	0.6819	500199	96499	logOR	14	59687050	FALSE	2.52269e-05	7.59113e-05	FALSE
rs1982277	T	C	T	C	Depression	Non-follicular lymphoma	0.7573	0.0296	0.0051	5.352e-09	0.8111	-0.0364	0.0985	0.7115	500199	96499	logOR	9	11513019	FALSE	4.89465e-05	6.17027e-05	FALSE
rs198457	T	C	T	C	Depression	Non-follicular lymphoma	0.1886	-0.0315	0.0056	1.9e-08	0.1018	-0.2187	0.1277	0.08681	500199	96499	logOR	11	61704206	FALSE	4.61529e-05	0.00132759	FALSE
rs200949	A	G	A	G	Depression	Non-follicular lymphoma	0.8681	0.0538	0.0064	3.607e-17	0.93779	-0.296	0.165	0.0729105	500199	96499	logOR	6	27867657	FALSE	0.00010073	0.0015513	FALSE
rs2043539	A	G	A	G	Depression	Non-follicular lymphoma	0.4179	0.0299	0.0043	5.423e-12	0.3634	0.1556	0.0795	0.05021	500199	96499	logOR	7	12215808	FALSE	6.61006e-05	0.00169963	FALSE
rs2187490	T	G	T	G	Depression	Non-follicular lymphoma	0.9081	-0.0383	0.0074	2.574e-07	0.9167	0.1167	0.1391	0.4016	500199	96499	logOR	11	118842471	FALSE	3.72094e-05	0.000316008	FALSE
rs2509805	T	C	T	C	Depression	Non-follicular lymphoma	0.3241	0.0239	0.0046	2.404e-07	0.3646	-0.0524	0.0802	0.5132	500199	96499	logOR	11	57883324	FALSE	3.80331e-05	0.000193314	FALSE
rs2568958	A	G	A	G	Depression	Non-follicular lymphoma	0.6042	0.0382	0.0044	2.902e-18	0.647	-0.1353	0.0804	0.0923698	500199	96499	logOR	1	72347064	FALSE	0.000106062	0.00126924	FALSE
rs2670139	T	C	T	C	Depression	Non-follicular lymphoma	0.7649	-0.0256	0.0051	4.223e-07	0.6164	-0.007	0.0786	0.929	500199	96499	logOR	9	123921676	FALSE	3.58215e-05	3.52174e-06	TRUE
rs301799	T	C	T	C	Depression	Non-follicular lymphoma	0.5792	-0.023	0.0044	1.209e-07	0.6888	-0.0263	0.0828	0.7508	500199	96499	logOR	1	8477229	FALSE	3.9189e-05	4.50657e-05	FALSE
rs30266	A	G	A	G	Depression	Non-follicular lymphoma	0.3271	0.0366	0.0046	1.428e-15	0.2854	0.0397	0.085	0.6404	500199	96499	logOR	5	104739429	FALSE	8.9614e-05	9.76961e-05	FALSE
rs3099439	T	C	T	C	Depression	Non-follicular lymphoma	0.5351	-0.0241	0.0043	2.777e-08	0.5567	0.2041	0.0772	0.00822299	500199	96499	logOR	5	88249501	FALSE	4.39168e-05	0.0031151	FALSE
rs3213572	A	G	A	G	Depression	Non-follicular lymphoma	0.4703	0.0176	0.0043	4.411e-05	0.4524	0.1506	0.0775	0.0519697	500199	96499	logOR	12	120767275	FALSE	2.34553e-05	0.00170497	FALSE
rs34653192	C	G	C	G	Depression	Non-follicular lymphoma	0.3225	-0.0223	0.0047	1.628e-06	0.2905	0.0916	0.0849	0.2803	500199	96499	logOR	9	31124454	TRUE	3.3026e-05	0.000525391	FALSE
rs3823624	T	C	T	C	Depression	Non-follicular lymphoma	0.8152	0.03	0.0056	7.178e-08	0.721	0.1523	0.0855	0.0747808	500199	96499	logOR	7	2070711	FALSE	4.12109e-05	0.00141627	FALSE
rs4346585	T	C	T	C	Depression	Non-follicular lymphoma	0.6938	-0.0248	0.0047	1.414e-07	0.6597	0.016	0.0813	0.8438	500199	96499	logOR	3	44698340	FALSE	3.97143e-05	1.74688e-05	TRUE
rs45510091	A	G	A	G	Depression	Non-follicular lymphoma	0.9459	0.0331	0.0095	0.0004759	0.95015	0.0207	0.1753	0.9059	500199	96499	logOR	4	122465996	FALSE	1.70417e-05	6.16903e-06	TRUE
rs4772087	T	C	T	C	Depression	Non-follicular lymphoma	0.3766	0.0213	0.0045	1.739e-06	0.4188	0.0213	0.0782	0.785199	500199	96499	logOR	13	98462787	FALSE	3.23753e-05	3.35659e-05	FALSE
rs56314503	T	G	T	G	Depression	Non-follicular lymphoma	0.7528	-0.0211	0.005	2.369e-05	0.787	-0.0849	0.094	0.3665	500199	96499	logOR	12	84100657	FALSE	2.51828e-05	0.00036714	FALSE
rs57344483	A	G	A	G	Depression	Non-follicular lymphoma	0.9257	-0.038	0.0082	3.533e-06	0.1265	0.0564	0.1159	0.6264	500199	96499	logOR	11	127158015	FALSE	3.0188e-05	0.000106828	FALSE
[truncated: 474 more rows]

## Sheet: Table S3
Table S3: Estimates of causal effect of depression on different types of cancer
Exposure	Outcome	number of SNP	IVW (fixed-effect)		IVW (fixed-effect) in replication set		Weighted median		MR-Egger		Heterogeneity test		IVW (random effect)
			OR (95% CI)	P-value	OR (95% CI)	P-value	OR (95% CI)	P-value	OR (95% CI)	P-value	Q	P-value	OR (95%CI)	P-value
Depression	Breast cancer	92	1.09 (1.03-1.15)	0.00222999	1.09 (1.03-1.15)	0.0037436	1.09 (1.00-1.19)	0.0642637	1.10 (0.71-1.70)	0.658272	151.095	7.76053e-05	1.09 (1.02-1.17)	0.0176438
Depression	ER+ Breast cancer	92	1.07 (1.00-1.14)	0.0531335	1.06 (0.99-1.13)	0.0980502	1.06 (0.96-1.17)	0.272213	1.22 (0.72-2.06)	0.466124	155.96	2.68587e-05	1.07 (0.98-1.17)	0.139628
Depression	ER- Breast cancer	92	1.10 (0.99-1.22)	0.0649118	1.10 (0.99-1.22)	0.0681581	1.15 (0.99-1.33)	0.0724234	1.10 (0.58-2.07)	0.777543	97.3787	0.304548
Depression	Ovarian cancer	92	1.03 (0.91-1.16)	0.634714	1.02 (0.91-1.15)	0.704463	1.10 (0.93-1.30)	0.280588	1.93 (0.96-3.90)	0.0693298	87.2085	0.593064
Depression	High grade serous ovarian cancer	92	1.00 (0.87-1.15)	0.977083	1.00 (0.86-1.15)	0.951038	1.05 (0.86-1.29)	0.602731	1.28 (0.54-3.02)	0.571388	95.0338	0.365437
Depression	Low grade serous ovarian cancer	92	0.81 (0.53-1.24)	0.34212	0.82 (0.53-1.26)	0.359025	0.94 (0.50-1.78)	0.850492	2.59 (0.19-35.70)	0.477736	98.4711	0.278119
Depression	Invasive mucinous ovarian cancer	92	1.53 (1.08-2.17)	0.0176932	1.54 (1.08-2.20)	0.0170316	1.63 (0.96-2.76)	0.0681988	2.43 (0.30-19.91)	0.410032	89.5672	0.52283
Depression	Clear cell ovarian cancer	92	1.19 (0.83-1.69)	0.344066	1.18 (0.83-1.69)	0.358278	1.18 (0.70-1.97)	0.536686	2.40 (0.26-22.26)	0.443278	100.185	0.239393
Depression	Endometrioid ovarian cancer	92	1.08 (0.84-1.40)	0.540673	1.07 (0.83-1.38)	0.612488	1.33 (0.92-1.94)	0.131583	11.13 (2.42-51.19)	0.00261441	88.2252	0.562866
Depression	High grade and low grade serous ovarian cancer	92	0.98 (0.86-1.13)	0.825839	0.98 (0.85-1.12)	0.760501	1.00 (0.82-1.23)	0.975074	1.38 (0.59-3.25)	0.457258	100.446	0.233811
Depression	Serous ovarian cancer: low grade and low malignant potential	92	1.09 (0.84-1.40)	0.520697	1.09 (0.84-1.41)	0.515854	1.06 (0.72-1.55)	0.765915	1.03 (0.20-5.38)	0.974324	106.981	0.120931
Depression	Serous ovarian cancer: low malignant potential	92	1.23 (0.91-1.68)	0.179905	1.23 (0.90-1.68)	0.188617	1.35 (0.86-2.13)	0.196895	0.56 (0.08-3.93)	0.560222	101.059	0.221003
Depression	Mucinous ovarian cancer: invasive and low malignant potential	92	1.46 (1.12-1.90)	0.00567206	1.44 (1.10-1.88)	0.00813135	1.51 (1.01-2.26)	0.046642	2.57 (0.46-14.36)	0.28418	104.51	0.157542
Depression	Lung cancer	95	1.20 (1.02-1.40)	0.0243849	1.20 (1.02-1.40)	0.0254793	1.14 (0.89-1.46)	0.304206	0.44 (0.12-1.66)	0.229814	181.767	1.50266e-07	1.20 (0.96-1.49)	0.105498
Depression	Lung adenocarcinoma	95	1.19 (0.94-1.51)	0.156313	1.20 (0.94-1.53)	0.137271	1.21 (0.84-1.75)	0.303094	2.24 (0.32-15.52)	0.414743	165.153	8.17893e-06	1.19 (0.87-1.63)	0.284858
Depression	Squamous cell lung cancer	95	1.33 (1.04-1.70)	0.0207268	1.35 (1.06-1.72)	0.0168309	1.43 (1.01-2.03)	0.045959	0.32 (0.07-1.42)	0.136706	98.5799	0.353012
Depression	Glioma	44	0.96 (0.55-1.68)	0.897393	0.99 (0.56-1.73)	0.960917	1.25 (0.60-2.57)	0.549891	0.32 (0.01-7.05)	0.475531	68.2046	0.00851834	0.96 (0.48-1.94)	0.918445
Depression	Pancreatic cancer	67	1.02 (0.62-1.67)	0.939525	1.02 (0.62-1.67)	0.946165	1.44 (0.62-3.36)	0.394666	6.16 (0.26-148.36)	0.266659	73.6655	0.241803
Depression	Colorectal cancer	80	0.96 (0.59-1.54)	0.85518	0.98 (0.60-1.58)	0.923002	0.77 (0.39-1.49)	0.435424	1.20 (0.06-23.24)	0.906162	66.5489	0.839932
Depression	Colon adenocarcinoma	80	0.91 (0.48-1.73)	0.780225	0.96 (0.50-1.82)	0.89906	0.93 (0.36-2.38)	0.875903	2.31 (0.04-124.69)	0.68116	74.3203	0.628006
Depression	Follicular lymphoma	80	2.12 (0.72-6.26)	0.175275	2.36 (0.79-7.03)	0.123924	2.64 (0.53-13.15)	0.234695	1.32 (0.00-1244.12)	0.936528	79.646	0.458471
Depression	Non-follicular lymphoma	80	0.87 (0.42-1.81)	0.705001	0.86 (0.41-1.80)	0.686173	0.97 (0.33-2.81)	0.953815	0.14 (0.00-26.78)	0.461052	103.587	0.033232	0.87 (0.37-2.01)	0.740939
Depression	Other and unspecified types of non-Hodgkin lymphoma	80	1.73 (0.58-5.18)	0.323436	1.71 (0.57-5.15)	0.339584	2.02 (0.43-9.41)	0.370191	0.39 (0.00-360.55)	0.787388	75.8315	0.580149
Depression	Malignant neoplasm of bladder	80	1.31 (0.64-2.70)	0.457928	1.27 (0.61-2.62)	0.522918	1.18 (0.41-3.39)	0.757114	144.07 (1.59-13020.84)	0.0336103	73.7185	0.646745
Depression	Malignant neoplasm of thyroid gland	80	1.14 (0.53-2.43)	0.743851	1.15 (0.53-2.48)	0.722174	0.61 (0.20-1.88)	0.386593	0.09 (0.00-10.68)	0.328048	78.8833	0.482536
Depression	Malignant neoplasm of kidney, except renal pelvis	80	1.29 (0.59-2.86)	0.524265	1.37 (0.62-3.02)	0.429612	2.25 (0.68-7.43)	0.182129	3.24 (0.05-216.36)	0.584914	98.5065	0.0678607

## Sheet: Table S4
Table S4: MR-Egger and MR-PRESSO analysis of horizontal pleiotropy in mendelian randomization analysis of depression on different types of cancer
Exposure	Outcome	MR-Egger			MR-PRESSO
		Intercept	SE	P-value	P-value of global test	Number of Outlier SNPs	Outlier SNPs	P-value of distortion test	Outlier-corrected OR	Outlier-corrected P-value
Depression	Breast cancer	-0.00218198	0.00437553	0.619223	0.0001	2	rs200949; rs2568958	0.9518	1.10 (1.03-1.16)	0.00723123
Depression	ER+ Breast cancer	-0.0069286	0.00527763	0.19258	<1e-04	2	rs1343605; rs200950	0.904	1.07 (0.99-1.16)	0.0957531
Depression	ER- Breast cancer	-3.58863e-05	0.00640769	0.995544	0.3689
Depression	Ovarian cancer	-0.0127264	0.00708829	0.0759448	0.419
Depression	High grade serous ovarian cancer	-0.00729777	0.00861899	0.399403	0.353
Depression	Low grade serous ovarian cancer	-0.0152952	0.0265528	0.566033	0.388
Depression	Invasive mucinous ovarian cancer	-0.00337189	0.0211706	0.873811	0.545
Depression	Clear cell ovarian cancer	-0.012678	0.0225147	0.574768	0.137
Depression	Endometrioid ovarian cancer	-0.0430256	0.0153788	0.00629395	0.465
Depression	High grade and low grade serous ovarian cancer	-0.00854605	0.00859386	0.322677	0.248
Depression	Serous ovarian cancer: low grade and low malignant potential	0.00186208	0.0167163	0.911553	0.545
Depression	Serous ovarian cancer: low malignant potential	0.0111539	0.0196859	0.572401	0.313
Depression	Mucinous ovarian cancer: invasive and low malignant potential	-0.0155391	0.0172311	0.36957	0.171
Depression	Lung cancer	-0.00383763	0.0190938	0.841147	<2e-04	2	rs198457; rs200949	0.5714	1.32 (1.08-1.60)	0.00696105
Depression	Lung adenocarcinoma	0.0150337	0.0131372	0.255409	<2e-04	3	rs11135349; rs56887639; rs997934	0.8338	1.26 (0.95-1.66)	0.118015
Depression	Squamous cell lung cancer	0.0279739	0.0148002	0.0618587	0.375
Depression	Glioma	0.02895157	0.0404566	0.478185	0.0138	1	rs13084037	0.1874	1.15 (0.52-1.78)	0.669312
Depression	Pancreatic cancer	-0.024916	0.0296937	0.404487	0.328
Depression	Colorectal cancer	0.0145272	0.0397902	0.716028	0.9
Depression	Colon adenocarcinoma	0.00858595	0.0296256	0.772727	0.6
Depression	Follicular lymphoma	0.0712463	0.0680462	0.29832	0.542
Depression	Non-follicular lymphoma	0.0217499	0.0528462	0.681783	0.016	0
Depression	Other and unspecified types of non-Hodgkin lymphoma	0.0150966	0.0681991	0.82539	0.502
Depression	Malignant neoplasm of bladder	-0.0920297	0.0449082	0.0437962	0.641
Depression	Malignant neoplasm of thyroid gland	0.0455661	0.0475221	0.340602	0.458
Depression	Malignant neoplasm of kidney, except renal pelvis	0.0187494	0.0720561	0.79539	0.07

## Sheet: Table S5
Table S5: Leave-one-out analysis of mendelian randomization analysis of depression on different types of cancer
Exposure	Outcome	SNP	OR (95% CI)	P-value
Depression	Breast cancer	rs1002656	1.09 (1.01-1.17)	0.023247
Depression	Breast cancer	rs10061069	1.09 (1.01-1.17)	0.0186706
Depression	Breast cancer	rs10149470	1.09 (1.01-1.17)	0.0264625
Depression	Breast cancer	rs1021363	1.09 (1.01-1.17)	0.0207801
Depression	Breast cancer	rs1045430	1.09 (1.01-1.17)	0.0187604
Depression	Breast cancer	rs10789214	1.08 (1.01-1.17)	0.0265344
Depression	Breast cancer	rs10817969	1.09 (1.01-1.17)	0.0199436
Depression	Breast cancer	rs10890020	1.09 (1.01-1.17)	0.0191745
Depression	Breast cancer	rs10913112	1.09 (1.01-1.17)	0.021115
Depression	Breast cancer	rs1095626	1.08 (1.01-1.16)	0.0284305
Depression	Breast cancer	rs11135349	1.1 (1.02-1.18)	0.0127638
Depression	Breast cancer	rs113188507	1.09 (1.02-1.17)	0.0161149
Depression	Breast cancer	rs1152578	1.09 (1.01-1.17)	0.0196783
Depression	Breast cancer	rs11579246	1.09 (1.02-1.18)	0.016367
Depression	Breast cancer	rs1226412	1.09 (1.02-1.17)	0.0177804
Depression	Breast cancer	rs12624433	1.1 (1.02-1.18)	0.00988731
Depression	Breast cancer	rs12923444	1.09 (1.02-1.18)	0.0158091
Depression	Breast cancer	rs12966052	1.09 (1.01-1.17)	0.0221145
Depression	Breast cancer	rs12967143	1.09 (1.01-1.17)	0.0200518
Depression	Breast cancer	rs12967855	1.09 (1.01-1.17)	0.021521
Depression	Breast cancer	rs13084037	1.08 (1.01-1.17)	0.0269788
Depression	Breast cancer	rs1343605	1.1 (1.03-1.18)	0.00760112
Depression	Breast cancer	rs1354115	1.09 (1.01-1.17)	0.0186972
Depression	Breast cancer	rs1409379	1.08 (1.01-1.16)	0.0278337
Depression	Breast cancer	rs141954845	1.09 (1.02-1.18)	0.0154942
Depression	Breast cancer	rs143186028	1.08 (1.01-1.16)	0.0251664
Depression	Breast cancer	rs1448938	1.09 (1.01-1.17)	0.0184189
Depression	Breast cancer	rs1466887	1.1 (1.02-1.18)	0.0118109
Depression	Breast cancer	rs1568452	1.1 (1.02-1.18)	0.0108019
Depression	Breast cancer	rs16887442	1.09 (1.01-1.17)	0.0229269
Depression	Breast cancer	rs169235	1.09 (1.02-1.18)	0.0136275
Depression	Breast cancer	rs17641524	1.09 (1.02-1.17)	0.0165794
Depression	Breast cancer	rs1890946	1.09 (1.01-1.17)	0.0199923
Depression	Breast cancer	rs1956373	1.09 (1.01-1.17)	0.0181828
Depression	Breast cancer	rs1982277	1.09 (1.02-1.17)	0.0172422
Depression	Breast cancer	rs198457	1.09 (1.01-1.17)	0.0195836
Depression	Breast cancer	rs200949	1.07 (1-1.15)	0.0445214
Depression	Breast cancer	rs2043539	1.09 (1.02-1.18)	0.0170029
Depression	Breast cancer	rs2187490	1.08 (1.01-1.16)	0.0263501
Depression	Breast cancer	rs2509805	1.08 (1.01-1.17)	0.0258183
Depression	Breast cancer	rs2568958	1.11 (1.03-1.19)	0.00366226
Depression	Breast cancer	rs2670139	1.08 (1.01-1.16)	0.0279098
Depression	Breast cancer	rs301799	1.09 (1.01-1.17)	0.0225222
Depression	Breast cancer	rs30266	1.09 (1.01-1.17)	0.0244718
Depression	Breast cancer	rs3099439	1.09 (1.01-1.17)	0.0204908
Depression	Breast cancer	rs33431	1.09 (1.01-1.17)	0.0193415
Depression	Breast cancer	rs34488670	1.09 (1.01-1.17)	0.0209555
Depression	Breast cancer	rs34653192	1.09 (1.01-1.17)	0.0223312
Depression	Breast cancer	rs34937911	1.09 (1.01-1.17)	0.0195099
Depression	Breast cancer	rs35553410	1.09 (1.01-1.17)	0.0183793
Depression	Breast cancer	rs3793577	1.09 (1.01-1.17)	0.0202216
Depression	Breast cancer	rs3823624	1.09 (1.01-1.17)	0.0217565
Depression	Breast cancer	rs4346585	1.1 (1.02-1.18)	0.00915454
Depression	Breast cancer	rs45510091	1.09 (1.02-1.17)	0.0167749
Depression	Breast cancer	rs4772087	1.1 (1.02-1.18)	0.0109018
Depression	Breast cancer	rs56887639	1.09 (1.02-1.18)	0.0153872
Depression	Breast cancer	rs57344483	1.09 (1.01-1.17)	0.0213698
Depression	Breast cancer	rs58104186	1.1 (1.02-1.18)	0.0129635
Depression	Breast cancer	rs58621819	1.08 (1.01-1.16)	0.0263019
Depression	Breast cancer	rs59283172	1.1 (1.02-1.18)	0.0130122
Depression	Breast cancer	rs5995992	1.09 (1.01-1.17)	0.0185071
Depression	Breast cancer	rs60157091	1.09 (1.01-1.17)	0.0183046
Depression	Breast cancer	rs61902811	1.09 (1.01-1.17)	0.0207804
Depression	Breast cancer	rs61990288	1.09 (1.02-1.18)	0.0161469
Depression	Breast cancer	rs62091461	1.09 (1.01-1.17)	0.0197504
Depression	Breast cancer	rs62188629	1.1 (1.02-1.18)	0.0133574
Depression	Breast cancer	rs67436663	1.09 (1.01-1.17)	0.0186893
Depression	Breast cancer	rs6783233	1.09 (1.02-1.17)	0.0182064
Depression	Breast cancer	rs7030813	1.1 (1.02-1.18)	0.00946691
Depression	Breast cancer	rs7117514	1.09 (1.01-1.17)	0.0226607
Depression	Breast cancer	rs7193263	1.09 (1.01-1.17)	0.0191396
Depression	Breast cancer	rs7198928	1.09 (1.02-1.17)	0.017661
Depression	Breast cancer	rs7200826	1.09 (1.02-1.17)	0.0172187
Depression	Breast cancer	rs7227069	1.09 (1.01-1.17)	0.0190039
Depression	Breast cancer	rs7241572	1.09 (1.02-1.18)	0.0145974
Depression	Breast cancer	rs725616	1.09 (1.01-1.17)	0.0186541
Depression	Breast cancer	rs72710803	1.09 (1.01-1.17)	0.0194256
Depression	Breast cancer	rs75581564	1.09 (1.01-1.17)	0.0189771
Depression	Breast cancer	rs7585722	1.09 (1.02-1.17)	0.0163861
Depression	Breast cancer	rs7624336	1.09 (1.01-1.17)	0.0245803
Depression	Breast cancer	rs7659414	1.09 (1.02-1.17)	0.0176442
Depression	Breast cancer	rs7685686	1.09 (1.01-1.17)	0.0224611
Depression	Breast cancer	rs7758630	1.1 (1.02-1.18)	0.0134455
Depression	Breast cancer	rs7807677	1.09 (1.01-1.17)	0.0190985
Depression	Breast cancer	rs7837935	1.09 (1.01-1.17)	0.0220702
Depression	Breast cancer	rs7932640	1.09 (1.02-1.18)	0.0147546
Depression	Breast cancer	rs8037355	1.09 (1.01-1.17)	0.020671
Depression	Breast cancer	rs913930	1.09 (1.01-1.17)	0.019908
Depression	Breast cancer	rs9363467	1.09 (1.01-1.17)	0.0252323
Depression	Breast cancer	rs9545360	1.1 (1.02-1.18)	0.0124416
Depression	Breast cancer	rs9592461	1.09 (1.02-1.17)	0.0162688
Depression	Breast cancer	rs997934	1.09 (1.02-1.18)	0.0149096
Depression	Breast cancer	All	1.09 (1.02-1.17)	0.0176438
Depression	ER+ Breast cancer	rs1002656	1.06 (0.98-1.16)	0.159795
Depression	ER+ Breast cancer	rs10061069	1.07 (0.98-1.16)	0.150042
Depression	ER+ Breast cancer	rs10149470	1.06 (0.97-1.16)	0.18303
Depression	ER+ Breast cancer	rs1021363	1.07 (0.98-1.17)	0.141839
Depression	ER+ Breast cancer	rs1045430	1.07 (0.98-1.17)	0.131615
Depression	ER+ Breast cancer	rs10789214	1.06 (0.97-1.15)	0.196721
Depression	ER+ Breast cancer	rs10817969	1.07 (0.98-1.17)	0.13582
Depression	ER+ Breast cancer	rs10890020	1.07 (0.98-1.17)	0.126888
Depression	ER+ Breast cancer	rs10913112	1.07 (0.98-1.16)	0.151778
Depression	ER+ Breast cancer	rs1095626	1.06 (0.97-1.15)	0.196671
Depression	ER+ Breast cancer	rs11135349	1.07 (0.98-1.17)	0.11874
Depression	ER+ Breast cancer	rs113188507	1.07 (0.98-1.17)	0.122665
Depression	ER+ Breast cancer	rs1152578	1.07 (0.98-1.16)	0.15425
Depression	ER+ Breast cancer	rs11579246	1.06 (0.97-1.16)	0.1769
Depression	ER+ Breast cancer	rs1226412	1.07 (0.98-1.17)	0.128961
Depression	ER+ Breast cancer	rs12624433	1.08 (0.99-1.18)	0.0859093
Depression	ER+ Breast cancer	rs12923444	1.07 (0.98-1.17)	0.130539
Depression	ER+ Breast cancer	rs12966052	1.07 (0.98-1.17)	0.151031
Depression	ER+ Breast cancer	rs12967143	1.07 (0.98-1.17)	0.150931
Depression	ER+ Breast cancer	rs12967855	1.07 (0.98-1.16)	0.157877
Depression	ER+ Breast cancer	rs13084037	1.06 (0.97-1.16)	0.165276
Depression	ER+ Breast cancer	rs1343605	1.08 (0.99-1.18)	0.0684513
Depression	ER+ Breast cancer	rs1354115	1.07 (0.98-1.17)	0.133338
Depression	ER+ Breast cancer	rs1409379	1.06 (0.97-1.15)	0.201825
Depression	ER+ Breast cancer	rs141954845	1.07 (0.98-1.17)	0.134659
Depression	ER+ Breast cancer	rs143186028	1.06 (0.97-1.15)	0.188138
Depression	ER+ Breast cancer	rs1448938	1.07 (0.98-1.17)	0.131453
Depression	ER+ Breast cancer	rs1466887	1.07 (0.98-1.17)	0.125978
Depression	ER+ Breast cancer	rs1568452	1.07 (0.99-1.17)	0.104944
Depression	ER+ Breast cancer	rs16887442	1.07 (0.98-1.16)	0.158166
Depression	ER+ Breast cancer	rs169235	1.07 (0.98-1.17)	0.122549
Depression	ER+ Breast cancer	rs17641524	1.07 (0.98-1.17)	0.137297
Depression	ER+ Breast cancer	rs1890946	1.07 (0.98-1.16)	0.161888
Depression	ER+ Breast cancer	rs1956373	1.07 (0.98-1.17)	0.147234
Depression	ER+ Breast cancer	rs1982277	1.07 (0.98-1.17)	0.127427
Depression	ER+ Breast cancer	rs198457	1.06 (0.97-1.16)	0.165276
Depression	ER+ Breast cancer	rs200949	1.05 (0.96-1.14)	0.270111
Depression	ER+ Breast cancer	rs2043539	1.07 (0.98-1.17)	0.130228
Depression	ER+ Breast cancer	rs2187490	1.06 (0.97-1.16)	0.175161
Depression	ER+ Breast cancer	rs2509805	1.06 (0.97-1.16)	0.171483
Depression	ER+ Breast cancer	rs2568958	1.09 (1-1.18)	0.0617982
Depression	ER+ Breast cancer	rs2670139	1.06 (0.97-1.16)	0.188007
Depression	ER+ Breast cancer	rs301799	1.06 (0.98-1.16)	0.16089
Depression	ER+ Breast cancer	rs30266	1.06 (0.97-1.16)	0.191108
Depression	ER+ Breast cancer	rs3099439	1.07 (0.98-1.17)	0.123143
Depression	ER+ Breast cancer	rs33431	1.07 (0.98-1.16)	0.150591
Depression	ER+ Breast cancer	rs34488670	1.06 (0.97-1.16)	0.16703
Depression	ER+ Breast cancer	rs34653192	1.07 (0.98-1.16)	0.156792
Depression	ER+ Breast cancer	rs34937911	1.07 (0.98-1.16)	0.14896
Depression	ER+ Breast cancer	rs35553410	1.07 (0.98-1.17)	0.148225
Depression	ER+ Breast cancer	rs3793577	1.06 (0.97-1.16)	0.164828
Depression	ER+ Breast cancer	rs3823624	1.07 (0.98-1.17)	0.129282
Depression	ER+ Breast cancer	rs4346585	1.08 (0.99-1.17)	0.0960165
Depression	ER+ Breast cancer	rs45510091	1.07 (0.98-1.17)	0.13506
Depression	ER+ Breast cancer	rs4772087	1.08 (0.99-1.17)	0.0941832
Depression	ER+ Breast cancer	rs56887639	1.07 (0.98-1.16)	0.153351
Depression	ER+ Breast cancer	rs57344483	1.06 (0.98-1.16)	0.162832
Depression	ER+ Breast cancer	rs58104186	1.07 (0.98-1.17)	0.10658
Depression	ER+ Breast cancer	rs58621819	1.06 (0.97-1.16)	0.16998
Depression	ER+ Breast cancer	rs59283172	1.07 (0.98-1.17)	0.113792
Depression	ER+ Breast cancer	rs5995992	1.07 (0.98-1.16)	0.154769
Depression	ER+ Breast cancer	rs60157091	1.07 (0.98-1.17)	0.130715
Depression	ER+ Breast cancer	rs61902811	1.06 (0.97-1.16)	0.181596
Depression	ER+ Breast cancer	rs61990288	1.07 (0.98-1.17)	0.143027
Depression	ER+ Breast cancer	rs62091461	1.07 (0.98-1.17)	0.134762
Depression	ER+ Breast cancer	rs62188629	1.07 (0.98-1.17)	0.107422
Depression	ER+ Breast cancer	rs67436663	1.07 (0.98-1.17)	0.124676
Depression	ER+ Breast cancer	rs6783233	1.07 (0.98-1.17)	0.137428
Depression	ER+ Breast cancer	rs7030813	1.07 (0.98-1.17)	0.110128
Depression	ER+ Breast cancer	rs7117514	1.06 (0.97-1.16)	0.166919
Depression	ER+ Breast cancer	rs7193263	1.07 (0.98-1.17)	0.143821
Depression	ER+ Breast cancer	rs7198928	1.07 (0.98-1.16)	0.154546
Depression	ER+ Breast cancer	rs7200826	1.07 (0.98-1.17)	0.119695
Depression	ER+ Breast cancer	rs7227069	1.07 (0.98-1.17)	0.140692
Depression	ER+ Breast cancer	rs7241572	1.07 (0.98-1.17)	0.109624
Depression	ER+ Breast cancer	rs725616	1.07 (0.98-1.17)	0.143309
Depression	ER+ Breast cancer	rs72710803	1.07 (0.98-1.16)	0.15283
Depression	ER+ Breast cancer	rs75581564	1.07 (0.98-1.17)	0.127671
Depression	ER+ Breast cancer	rs7585722	1.07 (0.98-1.17)	0.125267
Depression	ER+ Breast cancer	rs7624336	1.06 (0.97-1.16)	0.187196
Depression	ER+ Breast cancer	rs7659414	1.07 (0.98-1.17)	0.121362
Depression	ER+ Breast cancer	rs7685686	1.07 (0.98-1.16)	0.150783
Depression	ER+ Breast cancer	rs7758630	1.07 (0.98-1.17)	0.105947
Depression	ER+ Breast cancer	rs7807677	1.06 (0.97-1.16)	0.17143
Depression	ER+ Breast cancer	rs7837935	1.06 (0.97-1.16)	0.166219
Depression	ER+ Breast cancer	rs7932640	1.07 (0.98-1.17)	0.114286
Depression	ER+ Breast cancer	rs8037355	1.07 (0.98-1.16)	0.157358
Depression	ER+ Breast cancer	rs913930	1.07 (0.98-1.16)	0.156419
[truncated: 2,077 more rows]

## Sheet: Table S6
Table S6: MR Steiger analysis in mendelian randomization analysis of depression on different types of cancer
[truncated: 28 more rows]

[truncated: 7 more sheets: Table S7, Table S8, Table S9, Table S10, Table S11, Table S12, Table S13]
